# Supplementary material for: [(Z)-N-(2-Chloro­phen­yl)-O-ethyl­thio­carbamato-κS](triphenyl­phosphine-κP)gold(I)
Source: Acta Crystallogr Sect E Struct Rep Online. 2009 Nov 25;65(Pt 12):m1683. doi: 10.1107/S1600536809049459 (PMC2971960; doi:10.1107/S1600536809049459)
Supplement: Supplementary file 2 [file e-65-m1683-Isup2.hkl]

#
# h,k,l, Fc-squared, Fo-squared, sigma(Fo-squared) and status flag
#
data_I
_shelx_title '  Template texray.inf'
_shelx_refln_list_code          4
_shelx_F_calc_maximum      369.71
_exptl_crystal_F_000      1312.00
_reflns_d_resolution_high  0.7697
 
loop_
 _symmetry_equiv_pos_as_xyz
 'x, y, z'
 '-x+1/2, y+1/2, -z+1/2'
 '-x, -y, -z'
 'x-1/2, -y-1/2, z-1/2'
 
_cell_length_a     8.8401
_cell_length_b    26.0187
_cell_length_c    10.8595
_cell_angle_alpha  90.000
_cell_angle_beta   94.850
_cell_angle_gamma  90.000
 
_shelx_F_squared_multiplier     1.000
 
loop_
 _refln_index_h
 _refln_index_k
 _refln_index_l
 _refln_F_squared_calc
 _refln_F_squared_meas
 _refln_F_squared_sigma
 _refln_observed_status
   2   0   0   105120.09   117668.09   8976.64 o
   4   0   0    17427.86    18728.55   1450.06 o
   6   0   0    21637.77    21931.97   1701.54 o
   8   0   0    28965.66    29294.61   1599.82 o
  10   0   0     3905.62     3513.88    328.89 o
   1   1   0     1600.90     1516.12     73.83 o
   2   1   0    11793.32    13357.29    610.91 o
   3   1   0       44.56       55.40     22.37 o
   4   1   0     3165.46     3141.12    185.24 o
   5   1   0      434.42      381.05     75.51 o
   6   1   0      739.14      992.92    154.67 o
   7   1   0     4387.23     4353.92    214.38 o
   8   1   0       62.92      117.98     29.98 o
   9   1   0     2194.40     2287.43    163.92 o
  10   1   0     2538.28     2349.88    172.59 o
  11   1   0      940.89     1014.54    110.38 o
   0   2   0     3968.87       -0.95      6.04 o
   1   2   0    68496.89    81400.93   3696.26 o
   2   2   0    25359.46    28018.04   1276.40 o
   3   2   0    74788.91    80054.95   4323.89 o
   4   2   0     1267.26     1276.12     87.87 o
   5   2   0    22552.84    22582.98   1234.14 o
   6   2   0     2138.29     2004.45    110.15 o
   7   2   0    17282.05    17192.76    669.90 o
   8   2   0      518.79      501.09     76.65 o
   9   2   0    10062.75    10265.49    477.49 o
  10   2   0      280.12      262.49     64.85 o
  11   2   0     1024.18     1065.53    115.16 o
   1   3   0     1909.94     2273.31    108.32 o
   2   3   0     7676.44     8678.21    401.20 o
   3   3   0       93.10      152.15     30.88 o
   4   3   0     2995.56     3028.08    151.11 o
   5   3   0     1147.58     1157.28    141.32 o
   6   3   0     2343.63     2264.48    120.29 o
   7   3   0     6576.03     6480.40    302.51 o
   8   3   0     4764.65     4673.85    244.67 o
   9   3   0      228.43      328.14     54.31 o
  10   3   0     2782.88     2858.96    197.87 o
  11   3   0       22.23       67.13     63.98 o
   1   4   0    22252.76    25750.99   1003.05 o
   2   4   0    28246.76    30692.42   1397.74 o
   3   4   0     2245.62     2434.81    121.18 o
   4   4   0    19856.67    20621.45    944.85 o
   5   4   0    11868.32    12122.84    483.61 o
   6   4   0    12090.30    12329.88    556.28 o
   7   4   0     7951.22     7858.71    318.36 o
   8   4   0     7066.39     7453.77    354.74 o
   9   4   0     1711.39     1661.76    108.43 o
  10   4   0     2274.13     2365.32    173.66 o
  11   4   0       89.55       87.91     66.81 o
   1   5   0     7171.69     8512.68    306.12 o
   2   5   0    12781.66    13791.54    633.55 o
   3   5   0     2001.58     2152.54    110.65 o
   4   5   0       80.72       64.59     17.71 o
   5   5   0     6617.68     7032.79    285.98 o
   6   5   0     5761.59     6014.81    280.81 o
   7   5   0      267.37      213.64     61.34 o
   8   5   0      227.49      332.61     85.04 o
   9   5   0     3608.80     3260.88    174.71 o
  10   5   0       18.56       46.79     80.20 o
  11   5   0     2078.34     2375.14    181.19 o
   1   6   0   125101.62   144004.95   5070.05 o
   2   6   0    20901.11    21601.57    984.66 o
   3   6   0    15151.51    15704.03    720.78 o
   4   6   0    15715.59    16056.52    632.34 o
   5   6   0    14309.48    14683.10    581.36 o
   6   6   0     4694.63     4391.24    186.49 o
   7   6   0     8540.28     8049.17    752.94 o
   8   6   0     3438.14     3275.51    175.35 o
   9   6   0     3432.25     3064.00    196.45 o
  10   6   0     1223.41     1227.14     95.92 o
  11   6   0     1025.50     1105.64    119.34 o
   1   7   0     1413.09     1568.36     63.41 o
   2   7   0     2488.47     2585.01    129.13 o
   3   7   0      172.52      128.49     23.37 o
   4   7   0      163.78       98.27     25.63 o
   5   7   0        0.74       13.46     22.07 o
   6   7   0     5862.61     5280.57    308.84 o
   7   7   0      163.77      157.90     45.01 o
   8   7   0     4704.20     4068.93    278.58 o
   9   7   0       98.91       97.06     46.68 o
  10   7   0      844.12      966.75     85.19 o
  11   7   0      179.44      185.15    130.51 o
   1   8   0    17595.40    18290.85    835.14 o
   2   8   0    20838.89    22116.44    865.31 o
   3   8   0    23651.46    24123.15   1101.00 o
   4   8   0    26030.54    28052.79   1284.25 o
   5   8   0    28999.52    29662.18   1358.16 o
   6   8   0     3283.35     3185.21    194.03 o
   7   8   0     5674.18     5317.29    230.83 o
   8   8   0     2142.11     2164.92    130.16 o
   9   8   0     1992.05     2276.63    136.58 o
  10   8   0      842.20      736.29     78.51 o
  11   8   0     1105.68     1409.72    133.08 o
   1   9   0     1215.76     1138.97     65.61 o
   2   9   0     3228.77     3612.13    148.63 o
   3   9   0      143.74      142.84     27.00 o
   4   9   0      882.05      900.73     60.26 o
   5   9   0    11912.16    11765.78    550.05 o
   6   9   0      371.33      365.59     49.77 o
   7   9   0     1355.54     1362.92     81.79 o
   8   9   0      105.24       71.88     69.10 o
   9   9   0     2068.74     2123.80    241.39 o
  10   9   0      881.56      746.48     79.48 o
  11   9   0     1311.53     1474.64    138.06 o
   1  10   0     6296.38     6322.05    299.23 o
   2  10   0    46905.00    51481.32   2002.72 o
   3  10   0      328.07      409.66     37.24 o
   4  10   0    36330.74    37182.51   1693.95 o
   5  10   0     2444.42     2258.43    123.23 o
   6  10   0    21969.44    22097.38   1020.99 o
   7  10   0       43.94       51.87     35.10 o
   8  10   0     5105.14     4805.36    242.90 o
   9  10   0        6.85       -9.01     43.74 o
  10  10   0     1498.42     1288.63    195.49 o
   1  11   0      165.38      167.88     30.40 o
   2  11   0      414.69      427.78     30.03 o
   3  11   0     1869.97     1864.50    103.57 o
   4  11   0     1137.92     1036.06     66.86 o
   5  11   0      211.29      194.40     38.41 o
   6  11   0     1023.60     1047.98     76.13 o
   7  11   0      687.19      743.01     84.37 o
   8  11   0     1822.39     1699.37     97.50 o
   9  11   0      495.21      485.41     65.22 o
  10  11   0      911.00      878.35     85.68 o
   0  12   0     8791.46    10618.41    834.24 o
   1  12   0    29007.21    29043.43   1318.90 o
   2  12   0      337.91      333.42     27.13 o
   3  12   0    63675.32    67821.31   3082.62 o
   4  12   0        1.03      -12.83     32.40 o
   5  12   0    28383.35    29167.04   1335.55 o
   6  12   0      343.03      290.23     46.67 o
   7  12   0     5251.51     5444.85    236.59 o
   8  12   0      109.60      105.82     41.32 o
   9  12   0     2037.67     1969.34    126.80 o
  10  12   0       31.20       33.60     93.09 o
   1  13   0     1038.69     1048.97    161.84 o
   2  13   0      129.98      149.64     21.92 o
   3  13   0      233.71      205.30     46.67 o
   4  13   0     1701.94     1523.58     90.79 o
   5  13   0      690.46      673.27     63.41 o
   6  13   0     2300.18     1955.12    102.41 o
   7  13   0     1743.91     1678.42     95.77 o
   8  13   0      211.51      274.46     46.69 o
   9  13   0      623.68      600.29     71.95 o
  10  13   0     1153.08     1303.53    106.89 o
   0  14   0    29974.57    33479.05   2567.89 o
   1  14   0     4540.25     3410.61    434.49 o
   2  14   0    11263.46    10506.56    379.35 o
   3  14   0     2063.23     1927.59    125.48 o
   4  14   0    36627.87    38113.17   1737.51 o
   5  14   0     1258.93     1319.38     85.18 o
   6  14   0    12743.60    12596.70    505.98 o
   7  14   0      488.30      522.21     63.58 o
   8  14   0     2377.69     2453.70    169.63 o
   9  14   0      247.50      227.41     51.73 o
  10  14   0     1159.12     1345.60    122.78 o
   1  15   0      206.46      271.83     44.51 o
   2  15   0      435.13      354.57     32.49 o
   3  15   0     1792.34     1754.02     83.40 o
   4  15   0     2785.47     2716.90    145.93 o
   5  15   0     1235.94     1222.57     74.63 o
   6  15   0      288.50      369.92     52.57 o
   7  15   0     2735.48     2718.73    134.03 o
   8  15   0       19.57       79.76     41.16 o
   9  15   0      748.64      752.83     70.00 o
  10  15   0     1023.21     1036.19     98.07 o
   0  16   0     2528.33     1597.26    151.49 o
   1  16   0    17787.32    17032.95   1117.79 o
   2  16   0     9461.55     8969.49    347.95 o
   3  16   0    21810.94    22603.41    892.76 o
   4  16   0     6765.41     6945.19    334.19 o
   5  16   0     7441.54     7494.32    311.69 o
   6  16   0     3164.23     3234.92    186.22 o
   7  16   0     3869.08     3856.72    178.53 o
   8  16   0     1586.58     1661.78     99.75 o
   9  16   0     2128.43     2062.31    127.62 o
  10  16   0     1013.76     1230.52    105.52 o
   1  17   0     2411.09     2489.21    223.80 o
   2  17   0      183.23      204.27     29.16 o
   3  17   0     3356.13     3255.85    148.66 o
   4  17   0      918.10      837.68     68.95 o
   5  17   0     1354.64     1255.53     77.57 o
   6  17   0     1418.37     1523.45     89.11 o
   7  17   0        5.45      -12.70     35.93 o
   8  17   0     1217.78     1379.06     99.60 o
   9  17   0      420.25      413.41     59.85 o
   0  18   0    18500.76    19393.06   2547.78 o
   1  18   0    13349.03    14158.45    565.29 o
   2  18   0    11634.58     9226.53    703.61 o
   3  18   0     6668.54     6271.46    374.02 o
   4  18   0     7399.60     7590.78    315.47 o
   5  18   0     4161.53     4365.22    193.08 o
   6  18   0     4221.92     4418.16    257.10 o
   7  18   0     2133.09     2259.59    139.66 o
   8  18   0     2139.19     2109.92    118.75 o
   9  18   0      970.15     1079.03     85.47 o
   1  19   0        6.56       90.70     42.32 o
   2  19   0     1040.49      920.18     87.26 o
   3  19   0      840.78      709.86     76.40 o
   4  19   0        3.17      -17.63     33.64 o
   5  19   0     1307.66     1255.74     79.09 o
   6  19   0      293.05      254.51     46.09 o
   7  19   0      806.23      778.56     66.88 o
   8  19   0       19.22      -27.85     40.90 o
   9  19   0     1729.17     2010.15    174.66 o
   0  20   0    16908.78    18779.38   1086.75 o
   1  20   0     7931.48     8425.49    347.28 o
   2  20   0    15151.81    12094.45    596.36 o
   3  20   0     2049.52     1778.34    150.82 o
   4  20   0     4834.81     4986.75    223.55 o
   5  20   0     2105.31     2159.97    112.94 o
   6  20   0     3504.16     3506.49    166.01 o
   7  20   0     2205.58     2168.43    174.11 o
   8  20   0     3657.19     3553.28    202.28 o
   9  20   0      297.23      319.84     69.54 o
   1  21   0        0.02       52.36     53.23 o
   2  21   0     2816.32     2508.15    210.22 o
   3  21   0      431.21      351.00     64.91 o
   4  21   0      467.87      384.83     48.95 o
   5  21   0      203.82      183.93     42.98 o
   6  21   0      483.90      472.40     55.39 o
   7  21   0      332.99      266.13     58.69 o
   8  21   0     1728.71     1888.98    132.17 o
   0  22   0      715.58      948.67    115.17 o
   1  22   0    25384.46    28745.95   1128.95 o
   2  22   0     1527.10     1539.43     81.04 o
   3  22   0     6334.82     4813.52    421.99 o
   4  22   0      249.06      324.64     47.92 o
   5  22   0     4618.95     4740.55    248.76 o
   6  22   0       12.04       19.16     43.81 o
   7  22   0     5338.09     5226.03    273.54 o
   8  22   0      295.75      286.57     67.35 o
   1  23   0      235.71       74.55     44.51 o
   2  23   0        9.64      -12.24     45.05 o
   3  23   0      682.45      659.35     97.45 o
   4  23   0      335.95      308.01     58.06 o
   5  23   0      651.59      727.59     77.78 o
   6  23   0      200.27      168.70     53.81 o
   7  23   0      187.46      236.16     61.03 o
   8  23   0      149.23      166.95     63.38 o
   0  24   0    13446.70    14069.12    876.36 o
   1  24   0       35.33       42.86     28.69 o
   2  24   0    11134.44    11023.62    524.53 o
   3  24   0      432.65      483.05     95.85 o
   4  24   0     3102.57     3233.60    369.17 o
   5  24   0       55.41       84.65     50.15 o
   6  24   0     4120.30     4223.03    229.76 o
   7  24   0        0.86      -23.02     49.30 o
   8  24   0     2689.62     3098.61    187.14 o
   1  25   0      133.90      117.33     42.82 o
   2  25   0       59.85      144.04     48.03 o
   3  25   0      360.24      350.08     59.71 o
   4  25   0      136.96      186.73     66.18 o
   5  25   0       34.21        1.79     51.08 o
   6  25   0      492.55      614.24     98.80 o
   7  25   0      341.56      335.06     69.40 o
   0  26   0      968.73     1083.69    103.96 o
   1  26   0     9275.23     9270.69    568.45 o
   2  26   0      157.30      109.59     42.24 o
   3  26   0     4027.91     3983.55    307.60 o
   4  26   0      521.57      443.05     69.91 o
   5  26   0     1835.70     1844.06    131.91 o
   6  26   0      317.13      417.07     71.66 o
   7  26   0     3067.72     3460.08    203.49 o
   1  27   0        3.60      129.89     62.08 o
   2  27   0       96.73      142.40     62.54 o
   3  27   0        6.81       15.28     58.25 o
   4  27   0      288.52      260.26     64.17 o
   5  27   0      197.70      242.57     66.43 o
   6  27   0      244.75      192.05     69.47 o
   0  28   0     8949.89    10357.55    933.27 o
   1  28   0     2542.39     2707.98    277.87 o
   2  28   0     4808.89     4882.84    318.09 o
   3  28   0      540.77      438.46     81.24 o
   4  28   0     2175.72     1997.77    295.83 o
   5  28   0      620.83      528.06    201.64 o
   6  28   0     2162.45     2082.87    181.22 o
   1  29   0      173.81      319.26     72.34 o
   2  29   0      260.39      335.66     76.01 o
   3  29   0     1016.04      707.08    234.79 o
   4  29   0      298.81      215.62     77.25 o
   5  29   0       79.09       25.22     71.33 o
   0  30   0     2472.03     3017.28    330.48 o
   1  30   0     1977.14     1651.60    139.71 o
   2  30   0     2425.91     2415.60    397.73 o
   3  30   0     2652.51     2577.00    296.70 o
   4  30   0     2276.75     2248.60    368.87 o
   5  30   0     1101.03      814.33    287.41 o
   1  31   0      262.36      514.25    137.50 o
   2  31   0       60.01       51.43     62.28 o
   3  31   0       98.80      108.54     82.26 o
   4  31   0      228.52      183.89     78.93 o
   0  32   0      596.22      646.18    143.38 o
   1  32   0     2429.97     2427.78    266.98 o
   2  32   0      766.20      807.22    187.81 o
   3  32   0     1978.02     1895.90    259.51 o
   1  33   0       15.08       78.82     70.05 o
   2  33   0      132.79      218.89    126.06 o
 -11   0   1     1459.00     1362.15    177.40 o
  -9   0   1     5265.60     4968.87    427.77 o
  -7   0   1    41081.60    43179.29   2340.93 o
  -5   0   1    23682.11    23393.79   1806.30 o
  -1   0   1    33789.85    38758.36   2960.05 o
   1   0   1    95570.86   106546.55   4801.39 o
   3   0   1    10736.35    11948.30    927.07 o
   5   0   1     8460.86     8386.57    665.74 o
   7   0   1        6.37       -2.38     65.02 o
   9   0   1      185.13       10.97     74.71 o
  11   0   1        6.06      -98.72     73.12 o
 -11   1   1       12.93       56.82     61.77 o
 -10   1   1       15.99       38.15     55.70 o
  -9   1   1      614.90      649.74     82.14 o
  -8   1   1      807.43      850.63     66.86 o
  -7   1   1     3572.42     3579.22    179.10 o
  -6   1   1     6681.74     6174.87    248.23 o
  -5   1   1     1184.82     1283.15     63.63 o
  -4   1   1     5218.76     4944.69    197.55 o
  -3   1   1    12381.77    13222.12    508.65 o
  -2   1   1    12380.50    13577.07    520.63 o
  -1   1   1     5632.63     6193.96    275.51 o
   0   1   1    39441.36    28648.32   2937.32 o
   1   1   1    12744.47    14415.68    501.30 o
   2   1   1    51731.17    57306.31   2601.07 o
   3   1   1    27627.82    29633.79   1352.39 o
   4   1   1    18832.78    20705.37   1129.60 o
   5   1   1     4562.75     4365.82    255.21 o
   6   1   1    10038.01     9750.50    547.86 o
   7   1   1     2559.43     2362.47    159.66 o
   8   1   1     8220.91     8289.00    477.88 o
   9   1   1     3849.97     3695.73    236.04 o
  10   1   1     5702.04     5687.06    347.94 o
  11   1   1     1490.43     1540.80    146.72 o
 -11   2   1      217.86      246.62     91.56 o
 -10   2   1     3843.56     3895.16    356.47 o
  -9   2   1     1644.77     1620.80    102.93 o
  -8   2   1    11817.27    12146.45    554.94 o
  -7   2   1      388.21      376.83     39.34 o
  -6   2   1    19407.32    20252.25    783.35 o
  -5   2   1      325.96      263.84     28.41 o
  -4   2   1    28891.60    31279.99   1197.93 o
  -3   2   1     6441.80     7232.20    281.61 o
  -2   2   1     2014.87     1884.38     71.74 o
  -1   2   1     2302.06     2592.35     92.66 o
   0   2   1    31684.94    36031.82   1374.70 o
   1   2   1       21.33       10.73      7.47 o
   2   2   1    43963.93    48526.63   1892.44 o
   3   2   1      396.44      427.42     35.05 o
   4   2   1     2341.91     2281.26    118.36 o
   5   2   1      323.48      312.36     91.48 o
   6   2   1      451.44      397.83     56.63 o
   7   2   1      848.27      882.47     85.74 o
   8   2   1      260.81      253.12     56.76 o
   9   2   1        3.62       22.40     41.56 o
  10   2   1        6.08      -14.47     56.69 o
  11   2   1      227.85      198.02     71.74 o
 -11   3   1        9.37      -12.08     55.49 o
 -10   3   1       70.65       13.12     60.64 o
  -9   3   1      511.79      506.60     59.38 o
  -8   3   1      568.30      488.11     56.19 o
  -7   3   1     7018.14     7146.71    288.97 o
  -6   3   1     1136.41     1220.54     65.39 o
  -5   3   1    16333.71    16990.66    658.24 o
  -4   3   1     1987.10     1977.91     87.37 o
  -3   3   1     2145.82     2144.99     86.50 o
  -2   3   1     1535.84     1739.87     66.13 o
  -1   3   1    23082.99    26429.79    918.75 o
   0   3   1    27704.61    30951.02   1233.87 o
   1   3   1    70431.55    81047.27   3663.28 o
   2   3   1    10153.54    11399.74    448.94 o
   3   3   1    63909.33    70480.89   3203.66 o
   4   3   1      150.08      133.69     32.71 o
   5   3   1    14372.09    14391.28    666.03 o
   6   3   1     3701.78     3429.68    209.75 o
   7   3   1    19098.76    18835.54   1040.19 o
   8   3   1     2788.74     2692.99    180.18 o
   9   3   1     8900.01     8435.39    631.97 o
  10   3   1      225.70      267.43     65.34 o
  11   3   1     3205.78     3419.75    321.98 o
 -11   4   1     1797.51     1912.65    154.70 o
 -10   4   1      547.03      504.36     79.26 o
  -9   4   1     3397.87     3410.35    179.66 o
  -8   4   1     4807.54     4618.58    255.67 o
  -7   4   1    16608.96    16436.49    641.55 o
  -6   4   1     7643.13     7527.45    301.94 o
  -5   4   1    10797.58    10302.31    405.19 o
  -4   4   1      340.60      332.90     24.13 o
  -3   4   1    10722.72    10540.45    372.04 o
  -2   4   1     8997.73     9568.12    337.00 o
  -1   4   1     2694.00     2561.22     92.70 o
   0   4   1    20734.52    23852.66   1286.79 o
   1   4   1    22258.33    25186.83   1002.31 o
   2   4   1     1684.14     2006.34     84.25 o
   3   4   1     2062.33     1915.69     98.93 o
   4   4   1      542.21      625.26     46.38 o
   5   4   1     1796.83     1746.65     99.32 o
   6   4   1     1673.79     1571.33    228.35 o
   7   4   1        4.91       36.58     44.43 o
   8   4   1       19.73       12.93     44.92 o
   9   4   1      156.33      153.06     49.79 o
  10   4   1       50.54      129.75     64.45 o
  11   4   1        6.50        0.73     64.67 o
 -11   5   1        6.64       27.60     58.89 o
 -10   5   1      562.93      550.31     83.16 o
  -9   5   1      184.45      177.40     48.31 o
  -8   5   1     1552.21     1426.26     92.85 o
  -7   5   1      320.04      318.11     49.14 o
  -6   5   1    10579.67    10884.65    428.27 o
  -5   5   1     1526.83     1517.99     66.92 o
  -4   5   1    26018.24    27917.94    975.84 o
  -3   5   1      599.25      628.13     30.73 o
  -2   5   1   105819.48   116002.72   4010.92 o
  -1   5   1    29663.27    33853.11   1172.39 o
   0   5   1    14899.89    16042.61    868.32 o
   1   5   1    17211.46    20223.35    806.74 o
   2   5   1    78510.67    89605.15   3486.65 o
   3   5   1      419.17      365.51     32.69 o
   4   5   1    39465.34    41362.80   1883.88 o
   5   5   1       15.26       60.10     51.90 o
   6   5   1    13992.88    13711.13    635.65 o
   7   5   1     1146.69     1294.96    107.11 o
   8   5   1     7172.81     7670.82    476.09 o
   9   5   1      112.63       49.81     45.76 o
  10   5   1     5568.48     5634.96    462.98 o
  11   5   1       55.23       77.43     74.24 o
 -11   6   1     1374.72     1503.09    134.65 o
 -10   6   1     1005.75     1121.82     91.25 o
  -9   6   1     8484.04     8246.40    389.90 o
  -8   6   1     6650.14     6468.34    311.93 o
  -7   6   1     2559.84     2367.30    132.40 o
  -6   6   1    19797.77    19350.88    763.15 o
  -5   6   1     3427.59     3358.57    130.72 o
  -4   6   1    21599.61    21906.05    769.91 o
  -3   6   1     7146.52     6697.53    272.17 o
  -2   6   1    15034.67    15589.06    546.32 o
  -1   6   1    52758.38    57890.63   2258.54 o
   0   6   1    10504.38    12557.94    678.97 o
   1   6   1    26516.43    29764.41   1343.26 o
   2   6   1    34967.77    40418.13   1569.89 o
   3   6   1      601.98      732.67     39.09 o
   4   6   1    10765.50    11290.23    524.78 o
   5   6   1      641.65      681.22     53.73 o
   6   6   1      462.55      454.46     50.84 o
   7   6   1     2915.12     2698.39    176.75 o
   8   6   1      199.84      184.99     83.54 o
   9   6   1     1017.15      865.23     79.49 o
  10   6   1       77.60      105.97     53.81 o
  11   6   1      841.26      807.88    105.56 o
 -11   7   1      649.40      639.64     93.23 o
 -10   7   1       10.37      -20.30     44.44 o
  -9   7   1      325.22      347.01     57.36 o
  -8   7   1       31.62       52.06     37.84 o
  -7   7   1     6661.67     6045.00    290.90 o
  -6   7   1     1327.81     1180.38     95.59 o
  -5   7   1    16075.10    15391.70    547.06 o
  -4   7   1     3206.22     3127.58    137.15 o
  -3   7   1    22391.67    22496.46    887.61 o
  -2   7   1     3882.09     4321.50    178.24 o
  -1   7   1    24495.80    26892.21    954.46 o
   0   7   1     5472.13     5974.35    471.06 o
   1   7   1   136688.00   146603.11   5663.10 o
   2   7   1     5770.42     6310.32    252.27 o
   3   7   1    35882.00    38805.18   1516.41 o
   4   7   1     1755.87     1633.28     92.39 o
   5   7   1    33996.13    34554.06   1578.15 o
   6   7   1      191.14      174.34     41.77 o
   7   7   1    12419.16    12680.45    596.01 o
   8   7   1       38.62       48.67     48.57 o
   9   7   1     5613.05     5435.02    272.42 o
  10   7   1      174.13      130.29     54.78 o
  11   7   1     2128.00     2587.12    282.32 o
 -11   8   1      970.33     1194.48    170.33 o
 -10   8   1     3900.95     3929.70    207.35 o
  -9   8   1     1253.72     1226.50     92.46 o
  -8   8   1     7232.60     7079.44    469.62 o
  -7   8   1      595.31      486.35     57.10 o
  -6   8   1     6891.32     6164.17    259.29 o
  -5   8   1    17568.94    17262.33    689.56 o
  -4   8   1    14858.88    14847.67    592.21 o
  -3   8   1    16778.42    17201.71    682.61 o
  -2   8   1    43842.86    46650.92   1822.35 o
  -1   8   1     1030.70     1068.37     47.25 o
   0   8   1    10750.44    10890.48    562.79 o
   1   8   1     9925.08    10976.85    431.62 o
   2   8   1      572.53      583.66     29.34 o
   3   8   1    12008.57    12890.66    508.84 o
   4   8   1      516.69      466.60     42.61 o
   5   8   1       18.10       35.12     28.74 o
   6   8   1     2859.82     2821.70    152.72 o
   7   8   1      611.00      569.93     59.95 o
   8   8   1       28.19       31.57     51.13 o
   9   8   1       16.91      -26.83     43.96 o
  10   8   1       61.47       72.01     57.74 o
  11   8   1        3.28       -5.72     64.74 o
 -11   9   1       68.32       98.72     68.94 o
 -10   9   1      998.01      981.23     88.14 o
  -9   9   1       81.03       66.45     45.14 o
  -8   9   1     1662.16     1573.21    103.83 o
  -7   9   1     1273.46     1139.38     74.94 o
  -6   9   1     2030.33     2086.13    104.60 o
  -5   9   1     6582.29     6431.63    269.22 o
  -4   9   1     6020.66     5814.05    243.02 o
  -3   9   1     6762.24     6752.24    276.53 o
  -2   9   1    58836.80    61480.94   2402.50 o
  -1   9   1     2260.08     2228.81    107.79 o
   0   9   1    20259.16    21159.95    939.36 o
   1   9   1       98.06      118.34     18.65 o
   2   9   1    31999.31    35256.98   1247.43 o
   3   9   1    20547.09    23472.78    921.11 o
   4   9   1    27687.82    28527.86   1303.40 o
   5   9   1     5596.22     5795.47    281.04 o
   6   9   1    25617.92    25287.47   1161.93 o
   7   9   1      841.85      753.51     68.15 o
   8   9   1     9965.12     9804.60    560.67 o
   9   9   1      556.15      573.56     69.49 o
  10   9   1     3641.60     3700.25    201.40 o
 -10  10   1       72.15        8.09     46.76 o
  -9  10   1     3801.43     3647.55    228.97 o
  -8  10   1       84.72       45.28     42.97 o
  -7  10   1    10147.08    10114.78    415.91 o
  -6  10   1      908.43      926.85     63.00 o
  -5  10   1    20489.99    20831.24    826.83 o
  -4  10   1      340.18      324.77     34.04 o
  -3  10   1    25992.18    26979.60   1059.48 o
  -2  10   1     3456.24     3356.64    143.33 o
  -1  10   1    18927.38    19834.88    709.06 o
   0  10   1      744.55      842.44     54.52 o
   1  10   1    14601.70    16768.43    659.49 o
   2  10   1     1470.29     1629.57     67.55 o
   3  10   1     3738.27     4088.68    170.26 o
   4  10   1        4.66       12.73     25.44 o
   5  10   1     2653.54     2432.74    131.61 o
   6  10   1      755.20      739.12     63.64 o
   7  10   1       11.64       22.37     37.84 o
   8  10   1     1542.16     1608.35    107.60 o
   9  10   1      169.21      152.91     56.13 o
  10  10   1        6.09      -40.02     50.80 o
 -10  11   1      382.25      403.64     65.43 o
  -9  11   1      120.59      131.65     50.26 o
  -8  11   1      154.65      201.52     47.07 o
  -7  11   1       77.50       80.36     38.41 o
  -6  11   1     2727.46     2900.44    136.86 o
  -5  11   1     6862.08     7033.19    288.84 o
  -4  11   1    15122.40    15489.10    612.87 o
  -3  11   1    29112.65    31391.46   1232.75 o
  -2  11   1     4692.81     4734.29    196.03 o
  -1  11   1    23421.95    22670.28    895.75 o
   0  11   1    10337.88    10752.35    694.49 o
   1  11   1     7605.21     7342.21    296.02 o
   2  11   1     7971.58     8361.79    302.61 o
   3  11   1    22688.04    24693.12    967.71 o
   4  11   1     6069.06     5862.30    281.14 o
   5  11   1    23821.90    23769.73   1090.24 o
   6  11   1     9022.29     8873.90    424.27 o
   7  11   1     9437.80     9418.78    451.77 o
   8  11   1     2432.19     2460.22    144.29 o
   9  11   1     1654.11     1734.59    118.99 o
  10  11   1      617.72      636.18     78.71 o
 -10  12   1     5182.43     4894.05    411.50 o
  -9  12   1      270.57      223.90     75.97 o
  -8  12   1     5196.22     4937.87    219.86 o
  -7  12   1        6.89      -11.80     33.61 o
  -6  12   1     5412.78     4980.44    217.82 o
  -5  12   1      164.33      172.63     34.91 o
  -4  12   1    24507.27    25545.63    997.55 o
  -3  12   1        7.16       60.68     24.25 o
  -2  12   1    20830.94    21344.42    843.17 o
  -1  12   1        1.88       73.51     23.63 o
   0  12   1     8341.96     8749.95    558.13 o
   1  12   1      111.95      128.23     32.48 o
   2  12   1     6627.06     6642.83    243.15 o
   3  12   1     1406.19     1568.07     73.29 o
   4  12   1     1450.27     1493.00     88.27 o
   5  12   1     1022.16      959.64     93.56 o
   6  12   1      673.45      710.22     65.24 o
   7  12   1       65.66       79.17     42.67 o
   8  12   1      413.25      456.90     62.06 o
   9  12   1       83.24      100.75     52.15 o
  10  12   1      154.59      265.58     63.73 o
 -10  13   1      115.30       98.08     56.96 o
  -9  13   1      683.18      625.62     72.23 o
  -8  13   1      108.61      139.97     42.43 o
  -7  13   1      555.75      571.53     54.45 o
  -6  13   1     4911.33     4749.38    205.53 o
  -5  13   1      951.08      976.65     63.43 o
  -4  13   1     6000.70     6032.76    249.32 o
  -3  13   1    23467.19    24846.69    972.26 o
  -2  13   1     9294.91     9932.36    401.06 o
  -1  13   1    25533.52    24972.11   1270.24 o
   0  13   1    10026.04    10747.08    555.45 o
   1  13   1     8372.86     7595.62    647.79 o
   2  13   1    16584.29    17568.61    710.06 o
   3  13   1    18787.57    19561.46    771.21 o
   4  13   1    14793.86    15345.11    711.35 o
   5  13   1    19227.44    18840.38    872.55 o
   6  13   1     8315.28     8428.48    405.30 o
   7  13   1     7461.88     7466.46    363.97 o
   8  13   1     1811.92     1885.70    121.14 o
   9  13   1     2191.58     2381.56    129.40 o
  10  13   1      411.70      465.79     78.19 o
 -10  14   1       88.51       45.30     56.53 o
  -9  14   1     3534.47     3359.08    257.13 o
  -8  14   1       80.20       31.42     40.04 o
  -7  14   1     6550.68     6506.41    278.26 o
  -6  14   1      701.53      633.37     58.05 o
  -5  14   1     4729.99     4784.38    206.92 o
  -4  14   1     1284.15     1214.58     70.18 o
  -3  14   1    19987.20    21987.39    881.02 o
  -2  14   1      545.94      645.51     42.15 o
  -1  14   1    16215.29    13362.02   1235.00 o
   0  14   1      150.00      153.26     31.59 o
   1  14   1     2159.73     1832.71    175.87 o
   2  14   1       91.25       81.07     20.09 o
   3  14   1       77.08      159.50     23.14 o
   4  14   1     2887.02     2843.06    151.53 o
   5  14   1     3622.31     3556.32    185.23 o
   6  14   1       56.94       84.78     39.25 o
   7  14   1        9.11       39.71     46.84 o
   8  14   1       13.26       43.76     39.96 o
   9  14   1       90.45      131.93     47.14 o
  10  14   1       18.46       62.20     55.85 o
 -10  15   1      437.91      374.42    100.54 o
  -9  15   1       52.94       31.69     63.76 o
  -8  15   1     1004.87      951.99     73.90 o
  -7  15   1      337.38      354.42     48.58 o
  -6  15   1     2499.49     2381.74    119.67 o
  -5  15   1      543.79      512.45     48.79 o
  -4  15   1    14789.22    14863.59    593.77 o
  -3  15   1     6051.85     6287.83    227.01 o
  -2  15   1    14232.93    15095.45    651.86 o
  -1  15   1     3472.01     3003.40    271.02 o
   0  15   1    16945.06    18391.70    824.46 o
   1  15   1     1952.03     1727.21     89.64 o
   2  15   1    13967.45    13160.67    678.34 o
   3  15   1     4874.59     5048.75    210.91 o
   4  15   1    23666.42    25852.10   1184.97 o
   5  15   1     2513.39     2239.22    127.09 o
   6  15   1    14703.12    14380.24    674.56 o
   7  15   1      839.89      825.72     72.76 o
   8  15   1     3560.91     3787.33    198.78 o
   9  15   1      852.24      886.01     76.18 o
  10  15   1     1490.45     1855.20    132.23 o
 -10  16   1     2929.84     2874.03    215.50 o
  -9  16   1      594.69      487.86     60.54 o
  -8  16   1     3605.18     3799.08    179.33 o
  -7  16   1     1504.35     1499.27    137.62 o
  -6  16   1     6475.80     6394.73    269.72 o
  -5  16   1     4028.07     3752.67    169.66 o
  -4  16   1    12184.19    12847.37    597.53 o
  -3  16   1     2531.00     2777.74    129.44 o
  -2  16   1     7138.28     7715.86    420.79 o
  -1  16   1      186.44      208.50     37.63 o
   0  16   1    11530.93    13060.20    589.72 o
   1  16   1     3737.50     3462.85    155.47 o
   2  16   1     3168.87     2820.25    156.69 o
   3  16   1     6351.03     6394.03    264.33 o
   4  16   1      358.05      381.28     51.35 o
   5  16   1       59.86       33.80     36.51 o
   6  16   1       29.81       60.43     39.60 o
   7  16   1        4.16       53.67     43.09 o
   8  16   1      113.36      215.31     46.89 o
   9  16   1       16.87        5.81     47.38 o
  -9  17   1      759.63      748.57     85.00 o
  -8  17   1      341.62      368.75     53.64 o
  -7  17   1     1402.86     1418.26     89.06 o
  -6  17   1      103.65      170.31     40.81 o
  -5  17   1     9127.09     8774.57    359.10 o
  -4  17   1      928.02      925.38     74.18 o
  -3  17   1    13231.19    13901.72    554.72 o
  -2  17   1     2759.03     2519.17    222.61 o
  -1  17   1    18043.35    17754.87   1167.84 o
   0  17   1      172.46      401.91    148.15 o
   1  17   1    17036.94    16017.21    639.68 o
   2  17   1      986.23      821.59    122.47 o
   3  17   1    15684.82    14744.14    690.57 o
   4  17   1      801.27      826.39     81.11 o
   5  17   1     7744.90     7501.43    363.85 o
   6  17   1       53.86      137.84     42.33 o
   7  17   1     7089.18     7034.46    347.13 o
   8  17   1        4.88      -48.07     39.47 o
   9  17   1     2529.71     2772.20    250.39 o
  -9  18   1     2579.55     2749.33    194.52 o
  -8  18   1     1286.22     1281.50    103.51 o
  -7  18   1     5223.28     5112.88    223.96 o
  -6  18   1     6336.73     6235.64    264.81 o
  -5  18   1     2835.07     2808.85    134.29 o
  -4  18   1     4976.99     4843.04    210.33 o
  -3  18   1     5874.42     6019.92    270.63 o
  -2  18   1     1515.71     1485.41    101.66 o
  -1  18   1     6032.43     5904.97    219.50 o
   0  18   1     1518.37     1773.84    100.96 o
   1  18   1     4029.33     3971.47    209.46 o
   2  18   1     1810.03     1455.22    210.01 o
   3  18   1      450.57      407.56     78.75 o
   4  18   1     3377.35     3368.42    179.40 o
   5  18   1      260.66      331.45     50.21 o
   6  18   1      406.75      410.70     58.47 o
   7  18   1      267.17      316.86     49.27 o
   8  18   1      688.63      773.37     70.77 o
   9  18   1       28.51       20.65     60.27 o
  -9  19   1      362.38      507.35     78.62 o
  -8  19   1     1199.97     1279.69    125.83 o
  -7  19   1      166.00      149.85     54.84 o
  -6  19   1     2290.57     2278.79    132.20 o
  -5  19   1       47.99       84.11     36.62 o
  -4  19   1     4244.45     4177.20    185.15 o
  -3  19   1      294.57      270.30     57.26 o
  -2  19   1    13001.80    10539.06    589.22 o
  -1  19   1      324.07      377.49     37.14 o
   0  19   1    10989.88    12595.57    571.42 o
   1  19   1     3213.38     3138.41    144.88 o
   2  19   1    16446.06    11292.36    551.47 o
   3  19   1      501.37      515.11     57.98 o
   4  19   1    15090.67    14234.42    665.82 o
   5  19   1       11.71       39.93     37.30 o
   6  19   1     7477.03     7141.32    351.67 o
   7  19   1      138.61      211.16     60.57 o
   8  19   1     3798.93     3929.13    186.76 o
   9  19   1      120.86      159.06     51.94 o
  -9  20   1     2189.98     2505.79    162.20 o
  -8  20   1     2330.62     2430.30    153.23 o
  -7  20   1     3166.78     3330.05    188.98 o
  -6  20   1     1179.31     1210.93    124.57 o
  -5  20   1     8885.20     9100.30    443.36 o
  -4  20   1      407.45      448.39     49.90 o
  -3  20   1     4541.14     4254.79    224.81 o
  -2  20   1     3846.49     3081.68    262.97 o
  -1  20   1     2005.56     2195.38     97.41 o
   0  20   1     4012.02     4422.80    205.24 o
   1  20   1     4319.92     4790.73    215.08 o
   2  20   1       54.19       38.56     32.72 o
   3  20   1     5955.54     5115.01    537.90 o
   4  20   1       10.29       34.40     40.94 o
   5  20   1      101.68      170.97     47.14 o
   6  20   1       55.35       60.68     38.93 o
   7  20   1       21.25       -2.91     40.46 o
   8  20   1        3.40      -23.80     40.75 o
   9  20   1       51.72       63.07     51.20 o
  -9  21   1       29.70      -17.51     58.51 o
  -8  21   1      524.90      574.76     77.33 o
  -7  21   1     1051.03     1073.44     95.72 o
  -6  21   1      408.07      422.84     64.84 o
  -5  21   1     3845.79     4012.35    216.22 o
  -4  21   1      112.49       75.14     46.92 o
  -3  21   1     3438.48     3016.85    213.07 o
  -2  21   1      692.66      667.04     93.79 o
  -1  21   1     5985.62     6525.85    243.73 o
   0  21   1     1671.93     1969.21     95.98 o
   1  21   1    17088.17    18207.94    724.98 o
   2  21   1     1593.50     1609.70     95.12 o
   3  21   1     9912.46     7159.77    548.74 o
   4  21   1     1103.13      960.54    138.65 o
   5  21   1     7810.75     7514.40    667.44 o
   6  21   1      879.01      960.79     74.22 o
   7  21   1     3508.68     3539.86    176.35 o
   8  21   1      251.19      361.20     57.69 o
  -8  22   1     3718.17     4139.14    229.25 o
  -7  22   1      337.06      472.97     70.54 o
  -6  22   1     5914.59     6079.35    310.49 o
  -5  22   1      553.15      581.35     70.86 o
  -4  22   1     3224.39     3357.18    186.64 o
  -3  22   1       47.42       74.68     48.05 o
  -2  22   1     5798.46     5792.32    482.93 o
  -1  22   1      116.59      167.02     39.78 o
   0  22   1     8573.41     9398.03    474.47 o
   1  22   1      544.00      578.61     71.16 o
   2  22   1     5017.92     4666.70    224.72 o
   3  22   1        2.72      -19.93     43.10 o
   4  22   1      396.25      422.78     82.15 o
   5  22   1      783.05      747.24     64.99 o
   6  22   1       60.56       46.60     49.10 o
   7  22   1        1.50      -15.33     40.39 o
   8  22   1       85.49       63.81     88.66 o
  -8  23   1      478.43      602.82     83.21 o
  -7  23   1      898.34     1039.35     98.64 o
  -6  23   1     1656.62     1832.24    127.12 o
  -5  23   1      771.33      787.66     82.35 o
  -4  23   1     1692.89     1745.26    121.43 o
  -3  23   1     2593.19     2359.68    173.90 o
  -2  23   1     2126.75     1955.60    125.06 o
  -1  23   1     4373.45     4512.56    197.97 o
   0  23   1     8403.75     8784.00    404.89 o
   1  23   1     4073.15     4607.33    179.65 o
   2  23   1    14688.48    14645.94    537.38 o
   3  23   1     2880.51     2568.31    394.19 o
   4  23   1     4531.44     4132.77    288.55 o
   5  23   1     1725.74     1727.26    189.67 o
   6  23   1     1132.22     1193.83     99.42 o
   7  23   1     1387.65     1459.96    113.16 o
   8  23   1     2076.62     2427.90    187.89 o
  -8  24   1      104.67       46.94    124.93 o
  -7  24   1     4023.81     4156.24    230.87 o
  -6  24   1      185.85      212.41     91.35 o
  -5  24   1     4515.00     4766.76    314.60 o
  -4  24   1      223.96      224.50     58.46 o
  -3  24   1      756.88      702.90     99.54 o
  -2  24   1        6.81      -24.35     42.32 o
  -1  24   1     3394.37     3346.33    198.26 o
   0  24   1        8.07      133.09     42.34 o
   1  24   1     3297.14     3462.75    178.21 o
   2  24   1      160.73      196.68     46.01 o
   3  24   1     1165.84      851.14    133.44 o
   4  24   1       74.46       23.17     40.93 o
   5  24   1      166.38      122.54     52.97 o
   6  24   1       13.96       41.24     48.89 o
   7  24   1       24.81      110.13     56.37 o
  -7  25   1      539.76      536.29     79.39 o
  -6  25   1     2209.06     2328.07    152.79 o
  -5  25   1     1001.74     1078.60    100.88 o
  -4  25   1     1612.52     1553.09    117.70 o
  -3  25   1      929.12      715.96     79.14 o
  -2  25   1      641.44      693.04    102.73 o
  -1  25   1     2274.89     2562.09    147.52 o
   0  25   1     6646.69     7069.09    297.95 o
   1  25   1     4974.18     3727.97    835.11 o
   2  25   1     9558.03     9621.97    407.78 o
   3  25   1     2773.73     2494.52    190.86 o
   4  25   1     2693.49     2674.43    382.86 o
   5  25   1     1735.77     1455.76    113.79 o
   6  25   1     1711.39     1849.30    131.10 o
   7  25   1      881.22      920.25     94.89 o
  -7  26   1      150.84      142.53     67.09 o
  -6  26   1     3061.03     3205.71    191.56 o
  -5  26   1      125.00       73.57     58.04 o
  -4  26   1     2410.17     2081.05    283.35 o
  -3  26   1        7.37      -66.04     45.17 o
  -2  26   1     1988.29     1968.56    126.19 o
  -1  26   1      227.10      262.24     51.34 o
   0  26   1     2749.87     3030.33    149.19 o
   1  26   1      526.90      449.30    133.15 o
   2  26   1     2640.67     2887.91    577.67 o
   3  26   1      257.50      262.94    212.61 o
   4  26   1       99.04        8.43     65.93 o
   5  26   1       35.91      108.43     72.36 o
   6  26   1       23.55       23.46     71.13 o
   7  26   1      202.87      216.50     63.92 o
  -6  27   1       65.55      144.30     64.76 o
  -5  27   1     1879.68     1866.56    218.10 o
  -4  27   1      104.37      131.55     57.73 o
  -3  27   1     1601.34     1502.17    110.84 o
  -2  27   1      816.07      815.87     77.38 o
  -1  27   1     2081.01     2360.11    170.59 o
   0  27   1     1649.14     1492.23     89.19 o
   1  27   1     4527.29     4365.71    420.70 o
   2  27   1      447.53      573.02     88.35 o
   3  27   1     5793.08     5234.82    341.33 o
   4  27   1      299.43      292.33     78.98 o
   5  27   1     1898.24     1812.32    430.23 o
   6  27   1      526.58      592.61    201.09 o
  -6  28   1       85.83      191.42     69.37 o
  -5  28   1     2835.99     2921.83    231.61 o
  -4  28   1       35.86       -1.22     53.26 o
  -3  28   1     2370.80     2352.01    271.75 o
  -2  28   1      983.81      896.95    105.53 o
  -1  28   1     2979.18     3311.39    229.29 o
   0  28   1     1860.38     1959.52    201.80 o
   1  28   1     1922.93     1931.55    213.09 o
   2  28   1       14.61       68.18     58.81 o
   3  28   1      695.83      877.96    107.48 o
   4  28   1       21.89      -16.87     65.49 o
   5  28   1      127.57       34.14     72.21 o
   6  28   1       51.37      118.82     79.71 o
  -5  29   1      377.18      323.34     75.20 o
  -4  29   1     2012.29     1669.96    151.58 o
  -3  29   1        0.92       -5.24     61.39 o
  -2  29   1     1363.00     1305.28    126.54 o
  -1  29   1      229.57      227.88    182.17 o
   0  29   1     4626.25     5470.15    372.84 o
   1  29   1      270.31      324.49     70.82 o
   2  29   1     3610.08     3647.22    399.79 o
   3  29   1      143.54      112.17     66.48 o
   4  29   1     2531.29     2048.48    175.74 o
   5  29   1      149.14       28.94     72.22 o
  -5  30   1      808.87      693.30    108.54 o
  -4  30   1     1541.72     1441.29    141.25 o
  -3  30   1     1129.80     1080.60    174.70 o
  -2  30   1      658.03      812.80    121.53 o
  -1  30   1     1177.25     1218.58    119.16 o
   0  30   1      587.22      659.68     98.25 o
   1  30   1     1040.10      868.85     96.52 o
   2  30   1      601.00      734.60     96.45 o
   3  30   1      246.65      153.79    109.60 o
   4  30   1      483.53      592.79     99.13 o
   5  30   1       73.08       65.89     78.82 o
  -4  31   1       87.18      -28.78     69.15 o
  -3  31   1     1434.86     1272.89    219.13 o
  -2  31   1       21.52       23.85     61.42 o
  -1  31   1     1706.09     1826.01    239.40 o
   0  31   1      202.35      180.72     68.33 o
   1  31   1     2351.55     2619.07    305.69 o
   2  31   1      172.92      123.03     64.13 o
   3  31   1     2699.78     2547.28    618.84 o
   4  31   1       39.73      100.69    118.11 o
  -3  32   1      550.36      690.26    140.92 o
  -2  32   1     1011.24     1090.07    144.42 o
  -1  32   1      201.74      308.24     77.83 o
   0  32   1     1619.92     1514.60    149.29 o
   1  32   1       45.60      162.96     69.74 o
   2  32   1      218.01      249.84    101.18 o
   3  32   1      215.67      168.64     71.99 o
  -2  33   1     1680.51     2115.32    273.42 o
  -1  33   1       61.19      209.32     74.51 o
   0  33   1     1002.49      974.37    140.52 o
   1  33   1      211.72      315.27     82.95 o
   2  33   1      859.32     1380.28    221.91 o
 -10   0   2      569.84      452.73    103.96 o
  -8   0   2      551.69      579.22     66.74 o
  -6   0   2       17.64        4.56     21.29 o
  -4   0   2     1882.39     1635.73    151.97 o
  -2   0   2     6192.26     6843.43    378.06 o
   0   0   2     1433.08     1696.98     84.77 o
   2   0   2    38543.81    41483.41   1880.78 o
   4   0   2    10256.30    10084.30    790.52 o
   6   0   2     7810.72     6932.22    563.68 o
   8   0   2     5602.91     5751.28    484.52 o
  10   0   2     3597.01     3196.43    304.10 o
 -11   1   2     1408.00     1532.00    216.27 o
 -10   1   2     1903.12     1904.27    147.81 o
  -9   1   2     2438.08     2245.03    161.02 o
  -8   1   2     5496.78     5655.01    270.49 o
  -7   1   2    15895.43    14906.96    715.07 o
  -6   1   2     7772.59     7586.39    302.10 o
  -5   1   2    44975.28    47917.21   1830.93 o
  -4   1   2    29033.20    30476.70   1166.41 o
  -3   1   2    18499.26    19474.17    862.85 o
  -2   1   2    10361.39    11149.58    496.75 o
  -1   1   2     5940.45     6276.08    244.62 o
   0   1   2    17127.20    19589.36    680.63 o
   1   1   2    27329.16    30070.16    963.10 o
   2   1   2    26751.47    28657.57    996.63 o
   3   1   2    40726.41    43472.47   1979.40 o
   4   1   2    18041.08    18614.80    852.49 o
   5   1   2     7356.29     7084.24    461.55 o
   6   1   2      104.61        8.17     45.62 o
   7   1   2     2568.52     2556.71    288.52 o
   8   1   2      416.55      423.15     65.98 o
   9   1   2     1374.23     1285.00    114.38 o
  10   1   2      491.97      481.06     77.67 o
  11   1   2     1062.28     1011.00    113.96 o
 -11   2   2      578.69      607.72    161.27 o
 -10   2   2      354.83      487.45    138.70 o
  -9   2   2       14.75       34.36     39.03 o
  -8   2   2      423.69      508.20    105.85 o
  -7   2   2       60.35       56.32     28.53 o
  -6   2   2      112.62       52.18     25.79 o
  -5   2   2      222.20      308.49     28.48 o
  -4   2   2      714.42      795.05     43.04 o
  -3   2   2      934.69      960.35     46.40 o
  -2   2   2       97.04      109.62     15.04 o
  -1   2   2    27947.18    30842.48   1178.23 o
   0   2   2     3072.20     3639.35    130.43 o
   1   2   2    24031.55    27134.70    959.15 o
   2   2   2       51.50       60.46     13.29 o
   3   2   2    37203.95    39957.12   1561.87 o
   4   2   2    11080.90    11701.46    543.43 o
   5   2   2    15965.09    15824.41    870.90 o
   6   2   2       20.61       49.83     42.26 o
   7   2   2     4031.82     3998.90    246.77 o
   8   2   2       50.21       55.88     47.33 o
   9   2   2     4613.16     4730.67    294.22 o
  10   2   2      507.20      520.22     82.44 o
  11   2   2     3944.28     4185.06    274.80 o
 -11   3   2      606.52      531.67     83.51 o
 -10   3   2     2560.85     2541.97    180.55 o
  -9   3   2      366.30      331.78     51.48 o
  -8   3   2     8482.22     8475.02    395.23 o
  -7   3   2     5150.05     5102.40    210.57 o
  -6   3   2    35594.54    36729.41   1406.91 o
  -5   3   2     5432.21     5176.08    208.62 o
  -4   3   2    23195.56    23348.83    895.66 o
  -3   3   2     2757.45     2782.11    115.17 o
  -2   3   2    27269.62    29567.23   1029.01 o
  -1   3   2    42915.91    47837.28   1868.95 o
   0   3   2    77123.60    85817.34   3266.01 o
   1   3   2    18235.66    20268.77    790.49 o
   2   3   2    50966.67    56468.03   2203.22 o
   3   3   2      960.10      975.10     48.93 o
   4   3   2    21092.10    22391.20   1028.14 o
   5   3   2     3303.64     3140.16    160.66 o
   6   3   2     4160.72     3356.15    208.27 o
   7   3   2      806.89      841.68    124.31 o
   8   3   2     3013.44     2996.14    197.21 o
   9   3   2       14.63       64.61     54.90 o
  10   3   2     1360.16     1521.96    178.75 o
  11   3   2      187.97      191.68     72.21 o
 -11   4   2       91.64       93.65     59.93 o
 -10   4   2      240.41      322.96     70.17 o
  -9   4   2      569.49      620.34     74.43 o
  -8   4   2      139.40      141.40     41.68 o
  -7   4   2     3173.47     2907.55    129.01 o
  -6   4   2      139.28      117.58     27.36 o
  -5   4   2     1538.54     1456.30     70.25 o
  -4   4   2     5638.58     6415.79    253.80 o
  -3   4   2     7578.18     8003.05    282.99 o
  -2   4   2     4194.24     4490.24    160.73 o
  -1   4   2     1455.44     1447.59     65.59 o
   0   4   2    68593.32    74996.73   3038.27 o
   1   4   2      183.63      197.09     15.02 o
   2   4   2    14645.69    15338.49    602.45 o
   3   4   2       84.45       94.54     18.08 o
   4   4   2    11689.42    12121.61    562.19 o
   5   4   2     8039.03     8253.27    391.03 o
   6   4   2     8538.22     7697.68    370.17 o
   7   4   2     2677.57     2640.41    175.37 o
   8   4   2     8969.01     8895.75    510.42 o
   9   4   2      117.56      130.66     59.54 o
  10   4   2     3348.11     3354.10    225.48 o
  11   4   2      229.34      221.38    150.46 o
 -11   5   2     2698.95     2610.10    189.20 o
 -10   5   2      156.52      220.63     64.52 o
  -9   5   2     9584.15     9480.00    441.78 o
  -8   5   2      221.79      268.44     48.35 o
  -7   5   2    13603.87    13562.28    616.62 o
  -6   5   2      133.45      130.08     27.47 o
  -5   5   2    45708.47    48693.59   1859.12 o
  -4   5   2     8490.35     8857.66    315.95 o
  -3   5   2    75482.56    82244.18   2852.56 o
  -2   5   2      497.73      614.16     36.24 o
  -1   5   2    56287.73    62874.50   2451.62 o
   0   5   2     5646.71     5926.14    234.54 o
   1   5   2    20665.87    22552.68    883.16 o
   2   5   2       83.20       94.28     15.53 o
   3   5   2    58564.09    63800.48   2489.46 o
   4   5   2     8313.64     8845.60    415.00 o
   5   5   2    12024.67    12504.44    582.75 o
   6   5   2       25.66       23.07     32.84 o
   7   5   2     2784.93     2467.61    165.67 o
   8   5   2      107.99      113.83     52.64 o
   9   5   2     1799.04     1773.52    140.42 o
  10   5   2       53.37       14.24     57.44 o
  11   5   2      262.62      295.25    146.09 o
 -11   6   2      717.18      615.94     92.79 o
 -10   6   2      116.36      124.73     47.99 o
  -9   6   2       13.76       80.74     45.19 o
  -8   6   2      470.91      467.86     80.71 o
  -7   6   2       15.30       15.78     36.61 o
  -6   6   2       11.34       21.27     29.67 o
  -5   6   2      714.86      636.30     36.81 o
  -4   6   2      941.44     1004.79     46.24 o
  -3   6   2     1235.55     1436.65     58.76 o
  -2   6   2    13684.94    14695.64    514.16 o
  -1   6   2     5433.29     5247.50    272.68 o
   0   6   2       81.07      127.35     13.70 o
   1   6   2    20497.43    22746.09    886.57 o
   2   6   2      477.27      461.58     28.77 o
   3   6   2     2495.22     2552.76    109.22 o
   4   6   2    14972.70    14882.47    688.35 o
   5   6   2     2107.25     2247.75    173.77 o
   6   6   2     6744.71     6644.23    322.62 o
   7   6   2     5645.16     5801.31    296.35 o
   8   6   2     1483.17     1493.67    122.34 o
   9   6   2     3815.05     3913.84    249.59 o
  10   6   2     1359.03     1455.87    131.86 o
  11   6   2      441.90      518.51     87.67 o
 -11   7   2       11.28       -5.09     61.43 o
 -10   7   2     5288.16     5365.46    268.05 o
  -9   7   2      258.66      283.60     50.68 o
  -8   7   2     8985.22     8654.77    405.37 o
  -7   7   2      854.75      837.99     69.06 o
  -6   7   2    28732.48    28032.04   1249.92 o
  -5   7   2     1657.84     1671.50     70.90 o
  -4   7   2    33952.94    35015.40   1220.86 o
  -3   7   2     1583.93     1683.89     68.15 o
  -2   7   2    64451.91    71106.87   2462.74 o
  -1   7   2     2595.33     2787.93    172.99 o
   0   7   2    67580.59    70881.88   3818.72 o
   1   7   2     5104.49     5717.07    228.85 o
   2   7   2    39812.21    44860.89   1784.20 o
   3   7   2      935.19     1066.90     53.53 o
   4   7   2    16424.47    17103.51    674.77 o
   5   7   2      234.27      288.88     38.56 o
   6   7   2    18663.14    19155.57    887.84 o
   7   7   2      793.10      798.49     70.63 o
   8   7   2     1977.90     2005.85    147.87 o
   9   7   2      802.49      715.83     90.21 o
  10   7   2      619.01      581.76     75.75 o
 -11   8   2      107.76      207.03     73.16 o
 -10   8   2      176.69      168.30     51.14 o
  -9   8   2      495.92      489.35     60.22 o
  -8   8   2      290.78      349.44     52.32 o
  -7   8   2      675.89      627.38     65.63 o
  -6   8   2       43.47       12.91     37.40 o
  -5   8   2       20.65       14.76     15.07 o
  -4   8   2     3524.43     3581.88    136.11 o
  -3   8   2     7302.39     7772.09    277.48 o
  -2   8   2     1912.00     1838.16     71.42 o
  -1   8   2     2579.81     2721.33    155.98 o
   0   8   2     2312.67     2465.58    142.05 o
   1   8   2     8950.32     9810.90    386.26 o
   2   8   2     3586.18     3659.18    153.65 o
   3   8   2    10105.29    10883.04    430.88 o
   4   8   2     2085.14     2195.04     98.90 o
   5   8   2    15020.78    15651.75    724.54 o
   6   8   2     1707.59     1720.83    104.52 o
   7   8   2     5665.84     5526.94    277.02 o
   8   8   2      889.08      894.09     93.14 o
   9   8   2     2342.52     2172.22    162.72 o
  10   8   2     1385.30     1315.39    104.57 o
 -11   9   2     2465.82     2802.76    203.93 o
 -10   9   2     1333.99     1496.96    128.14 o
  -9   9   2     7817.75     7771.65    372.24 o
  -8   9   2     1901.11     1628.36    106.18 o
  -7   9   2     4265.42     4071.16    205.72 o
  -6   9   2     1363.85     1214.74     85.74 o
  -5   9   2    16317.98    15418.48    616.82 o
  -4   9   2     5060.09     4961.35    208.33 o
  -3   9   2    42810.30    42988.20   1496.75 o
  -2   9   2    12267.80    12512.52    497.83 o
  -1   9   2    46712.52    51001.30   1996.18 o
   0   9   2     4837.94     4859.35    245.08 o
   1   9   2    17856.08    19280.98    756.29 o
   2   9   2    12358.89    13329.29    537.17 o
   3   9   2    24229.03    26633.79   1042.04 o
   4   9   2     4563.48     4786.69    197.93 o
   5   9   2    12574.16    12474.98    583.20 o
   6   9   2      848.31      729.65     64.62 o
   7   9   2     4277.15     4356.85    224.61 o
   8   9   2     1832.68     2184.62    192.14 o
   9   9   2     1883.23     2032.33    166.83 o
  10   9   2       60.98       45.93     54.27 o
 -10  10   2      286.42      378.30     63.50 o
  -9  10   2      143.32      115.01     48.25 o
  -8  10   2     1076.05      940.60    126.50 o
  -7  10   2        4.61        2.25     37.10 o
  -6  10   2      629.52      684.34     59.38 o
  -5  10   2       54.13       94.33     29.88 o
  -4  10   2     3492.27     3424.21    149.82 o
  -3  10   2      300.68      398.34     32.73 o
  -2  10   2     2028.75     1968.93     91.24 o
  -1  10   2     1851.39     2015.76    107.69 o
   0  10   2     7246.34     7599.71    347.01 o
   1  10   2    12343.95    13341.51    530.10 o
   2  10   2      428.04      350.05     29.76 o
   3  10   2      578.53      566.09     36.07 o
   4  10   2    11260.03    11500.19    457.60 o
   5  10   2      434.47      455.45     51.18 o
   6  10   2    12208.10    12019.18    566.56 o
   7  10   2     2138.05     2296.94    133.98 o
   8  10   2     6618.32     7143.55    352.54 o
   9  10   2      898.13      979.57    103.98 o
  10  10   2     1134.18     1209.62    102.11 o
 -10  11   2     3998.31     3956.90    235.26 o
  -9  11   2     1103.67     1016.28     85.53 o
  -8  11   2     4384.98     4223.59    217.04 o
  -7  11   2     4535.90     4298.53    192.43 o
  -6  11   2     8388.27     7759.01    322.41 o
  -5  11   2     6536.12     6146.78    297.66 o
  -4  11   2    17559.93    16411.93    719.27 o
  -3  11   2    14831.54    14618.55    584.17 o
  -2  11   2    37890.63    38872.01   1526.69 o
  -1  11   2    32400.56    34202.23   1217.19 o
   0  11   2    13896.33    14301.98    639.16 o
   1  11   2     6714.43     6303.02    256.62 o
   2  11   2     3603.27     3291.05    124.69 o
   3  11   2     1987.22     2035.02     91.92 o
   4  11   2     8877.69     9296.56    372.80 o
   5  11   2     7253.25     7351.72    352.05 o
   6  11   2     8267.58     8065.22    388.38 o
   7  11   2     3736.43     3854.50    203.49 o
   8  11   2     1465.85     1410.44    101.46 o
   9  11   2      127.78      132.52     60.17 o
  10  11   2       23.32       52.93     53.49 o
 -10  12   2      129.50       74.57     54.82 o
  -9  12   2       33.33       35.49     47.42 o
  -8  12   2       21.72       44.46     43.08 o
  -7  12   2      408.74      350.31     57.87 o
  -6  12   2     1001.59     1017.50     67.92 o
  -5  12   2      659.27      564.21     61.54 o
  -4  12   2     1902.98     2021.13    135.65 o
  -3  12   2     2119.10     2022.00     95.70 o
  -2  12   2      543.75      640.25     42.04 o
  -1  12   2    17348.11    18286.20    655.51 o
   0  12   2      431.83      527.52     43.22 o
   1  12   2      266.79      208.97     25.80 o
   2  12   2     2298.39     2243.17     91.39 o
   3  12   2     3762.88     3354.90    143.34 o
   4  12   2        1.15       22.03     22.02 o
   5  12   2    11743.97    11618.67    542.79 o
   6  12   2       24.58        5.81     36.72 o
   7  12   2     8644.16     8871.55    427.00 o
   8  12   2       35.06        7.05     47.57 o
   9  12   2     2995.64     3026.82    172.69 o
  10  12   2        7.24      -51.05     64.94 o
 -10  13   2     4280.17     4643.31    419.23 o
  -9  13   2     3037.84     2802.53    177.94 o
  -8  13   2     7010.52     6840.64    294.40 o
  -7  13   2     3914.60     3565.87    165.65 o
  -6  13   2     4611.67     4526.96    200.39 o
  -5  13   2     7719.13     7397.14    308.48 o
  -4  13   2    18979.58    17720.87    706.70 o
  -3  13   2    18000.92    18152.03    723.27 o
  -2  13   2    27352.54    26863.43   1061.17 o
  -1  13   2    27788.64    27898.13    990.98 o
   0  13   2    20525.57    22354.29    997.10 o
   1  13   2    16550.71    16878.81   1266.14 o
   2  13   2    16265.97    15737.55    566.58 o
   3  13   2     4366.84     4540.53    189.93 o
   4  13   2    10325.64    10709.23    447.67 o
   5  13   2     5708.89     5812.51    283.28 o
   6  13   2     4415.42     4173.64    214.55 o
   7  13   2     2320.34     2411.35    140.41 o
   8  13   2     3456.73     3535.09    193.10 o
   9  13   2       44.52       21.82     47.27 o
  10  13   2      410.58      360.12     70.47 o
 -10  14   2      133.55      187.91     72.91 o
  -9  14   2      488.53      536.59     69.19 o
  -8  14   2      180.61      169.19     44.34 o
  -7  14   2      258.84      237.58     42.15 o
  -6  14   2      189.10      218.51     42.84 o
  -5  14   2      304.62      216.05     38.20 o
  -4  14   2      706.17      750.98     53.86 o
  -3  14   2      755.24      715.66     48.93 o
  -2  14   2     2200.23     2146.27    107.25 o
  -1  14   2     3213.18     3135.92    124.01 o
   0  14   2     6959.49     7823.40    361.09 o
   1  14   2     2906.72     2668.55    278.31 o
   2  14   2    10347.86     9731.64    355.10 o
   3  14   2      884.67     1005.19     81.43 o
   4  14   2     5853.23     5840.06    284.96 o
   5  14   2       10.11      -18.31     34.13 o
   6  14   2     9223.92     9048.38    433.33 o
   7  14   2      472.30      472.79     73.18 o
   8  14   2     5066.69     5016.39    259.71 o
   9  14   2      291.35      272.40     58.41 o
  10  14   2      982.09     1095.64    101.85 o
 -10  15   2      746.50      854.47    313.87 o
  -9  15   2     6242.76     5926.28    367.27 o
  -8  15   2     1226.94     1288.99     85.99 o
  -7  15   2     5939.33     5878.91    255.54 o
  -6  15   2      389.90      441.12     49.25 o
  -5  15   2     9169.26     8870.00    365.33 o
  -4  15   2     5056.29     5095.23    217.99 o
  -3  15   2    32508.60    34385.04   1353.37 o
  -2  15   2     9905.38     9735.54    398.40 o
  -1  15   2    46819.33    40823.78   1617.61 o
   0  15   2     6894.25     7796.03    401.43 o
   1  15   2    20674.38    20443.99   2034.94 o
   2  15   2     3416.25     3168.75    162.64 o
   3  15   2     9946.82     9973.58    400.08 o
   4  15   2     2287.50     2415.88    187.70 o
   5  15   2     8882.94     8570.95    407.59 o
   6  15   2      144.63      146.55     58.48 o
   7  15   2     4970.84     5117.43    259.53 o
   8  15   2      773.90      865.74    145.72 o
   9  15   2      193.55      176.77     56.22 o
 -10  16   2       10.22       16.51     69.89 o
  -9  16   2      558.46      552.98    104.12 o
  -8  16   2      891.61      797.22     83.38 o
  -7  16   2      146.88      141.54     42.22 o
  -6  16   2        5.25       74.86     36.57 o
  -5  16   2      133.24      199.75     39.28 o
  -4  16   2     1297.47     1310.78     77.02 o
  -3  16   2     1580.56     1678.36     91.09 o
  -2  16   2     2087.97     1995.64    100.72 o
  -1  16   2     4304.52     3656.45    257.82 o
   0  16   2     5460.46     5618.50    373.98 o
   1  16   2     2296.87     2159.07    107.08 o
   2  16   2      193.85      153.90     28.44 o
   3  16   2     6890.08     6360.58    430.80 o
   4  16   2      121.56      110.93     38.73 o
   5  16   2     9962.84     9321.11    446.08 o
   6  16   2      259.49      356.53     66.99 o
   7  16   2     5315.00     5281.54    269.66 o
   8  16   2     1647.65     1589.84    111.09 o
   9  16   2     1717.35     1933.35    129.96 o
  -9  17   2        2.30      -61.51     52.95 o
  -8  17   2     5012.80     5140.82    269.27 o
  -7  17   2      457.33      441.56     64.18 o
  -6  17   2    11340.15    11639.86    725.44 o
  -5  17   2       41.92       35.52     45.32 o
  -4  17   2    22564.91    23444.51    926.18 o
  -3  17   2      600.18      609.11     50.67 o
  -2  17   2    29799.86    28354.17   1119.09 o
  -1  17   2      544.45      434.95     36.18 o
   0  17   2    21061.55    22717.22   1812.48 o
   1  17   2     1135.68      981.45     84.53 o
   2  17   2     7803.97     7878.61    433.97 o
   3  17   2      618.55      619.37     65.14 o
   4  17   2    13499.85    13820.23    648.86 o
   5  17   2       38.30       54.45     38.79 o
   6  17   2     7337.96     7140.34    350.77 o
   7  17   2      128.28       69.28     45.47 o
   8  17   2     1068.67      901.78     84.64 o
   9  17   2       39.18      108.84     48.77 o
  -9  18   2       41.26       29.18     56.63 o
  -8  18   2      571.25      480.70     71.61 o
  -7  18   2       71.15       81.12     50.62 o
  -6  18   2      665.86      586.76     85.19 o
  -5  18   2     1146.39     1402.22    101.38 o
  -4  18   2      827.32      942.49     85.02 o
  -3  18   2       16.84       11.92     32.23 o
  -2  18   2     1619.44     1603.36     87.69 o
  -1  18   2     2660.08     2525.02    150.64 o
   0  18   2      682.37      700.39    117.47 o
   1  18   2     7614.45     7515.95    311.57 o
   2  18   2     1951.26     1651.03    178.36 o
   3  18   2     1924.99     1596.53    109.05 o
   4  18   2     6852.70     6333.39    411.21 o
   5  18   2      895.90      998.53     78.21 o
   6  18   2     4416.41     4315.00    224.76 o
   7  18   2     2998.66     2964.36    168.42 o
   8  18   2      834.42      791.13    168.04 o
   9  18   2     1297.60     1357.52    107.91 o
  -9  19   2     3499.42     3908.58    221.22 o
  -8  19   2       14.61       46.94     50.62 o
  -7  19   2     8104.88     8416.81    413.99 o
  -6  19   2      261.30      344.64     59.68 o
  -5  19   2    11747.54    12149.92    578.15 o
  -4  19   2      112.65      119.43     48.81 o
  -3  19   2    13743.52    13937.60    789.76 o
  -2  19   2      855.65      711.45    102.90 o
  -1  19   2    11479.02    11814.15    650.65 o
   0  19   2      114.01      127.44     41.17 o
   1  19   2    17780.37    18218.38    722.70 o
   2  19   2        7.30       -5.31     30.15 o
   3  19   2    21351.45    15320.92   1298.39 o
   4  19   2      104.91      156.47     56.06 o
   5  19   2     3521.45     3276.78    178.65 o
   6  19   2     1245.04     1220.18    187.97 o
   7  19   2     2183.24     2245.56    137.29 o
   8  19   2       12.51       19.42     46.17 o
   9  19   2     1268.22     1211.49     92.79 o
  -9  20   2      263.57      206.89     68.05 o
  -8  20   2      174.98      190.23     61.66 o
  -7  20   2      659.74      664.38     79.42 o
  -6  20   2       70.49       88.75     52.21 o
  -5  20   2      470.08      420.76     63.79 o
  -4  20   2      729.94      827.33     82.51 o
  -3  20   2      284.85      257.78     58.95 o
  -2  20   2     1331.90     1287.68    175.56 o
  -1  20   2      101.27      166.51     46.71 o
   0  20   2     4515.88     5058.74    245.20 o
   1  20   2       27.83       88.09     89.62 o
   2  20   2     6207.32     5724.66    287.61 o
   3  20   2     3556.83     2763.44    340.13 o
   4  20   2     4337.17     3991.22    339.61 o
   5  20   2     1481.28     1678.53    112.75 o
   6  20   2     1250.06     1243.39     94.22 o
   7  20   2      513.66      533.22     66.24 o
   8  20   2     1285.92     1288.29    101.73 o
  -8  21   2     2994.87     3216.93    192.19 o
  -7  21   2      227.17      211.95     59.60 o
  -6  21   2     9107.72    10102.73    593.19 o
  -5  21   2     1443.97     1690.58    120.46 o
  -4  21   2     8486.54     8973.74    437.39 o
  -3  21   2      900.36      937.72     86.54 o
  -2  21   2     9359.53    10024.40    571.79 o
  -1  21   2      104.49      122.09     46.49 o
   0  21   2    13607.42    14717.97    821.33 o
   1  21   2      564.25      486.03     65.47 o
   2  21   2    13406.76    12210.35    655.77 o
   3  21   2     1833.55     1589.02     94.53 o
   4  21   2     3530.78     3207.97    201.63 o
   5  21   2     1237.28     1236.93     93.08 o
   6  21   2     2212.75     1926.65    141.62 o
   7  21   2       69.68       79.10     48.07 o
   8  21   2      392.77      459.21     60.28 o
  -8  22   2      265.93      310.53     71.26 o
  -7  22   2        0.19       32.59     54.51 o
  -6  22   2       88.92      119.57     55.61 o
  -5  22   2        2.74       27.13     53.50 o
  -4  22   2      103.12       47.64     67.99 o
  -3  22   2      543.85      442.02     65.50 o
  -2  22   2      294.71      299.94     55.48 o
  -1  22   2      234.84      249.21     50.60 o
   0  22   2        9.63       49.41     59.93 o
   1  22   2     1794.18     1943.64    124.58 o
   2  22   2      295.69      344.16     60.61 o
   3  22   2     1700.21     1628.70    136.16 o
   4  22   2      721.41      763.75     75.78 o
   5  22   2     1889.42     1711.47    215.16 o
   6  22   2      642.39      562.05     85.17 o
   7  22   2     1488.97     1585.62    267.29 o
   8  22   2       38.78      -15.26     46.03 o
  -8  23   2     1016.63     1182.64    153.27 o
  -7  23   2     3614.39     3821.25    217.40 o
  -6  23   2     3503.47     3710.49    211.45 o
  -5  23   2     7671.05     8492.42    420.66 o
  -4  23   2     4742.54     4603.12    247.93 o
  -3  23   2     5542.04     5023.99    449.36 o
  -2  23   2     2917.64     2777.21    212.08 o
  -1  23   2     4289.08     4608.73    202.08 o
   0  23   2     1378.30     1607.50    126.13 o
   1  23   2     7091.78     7687.50    378.06 o
   2  23   2     6506.48     7171.75    379.82 o
   3  23   2     6667.59     5574.53    543.02 o
   4  23   2     2530.39     1757.61    118.37 o
   5  23   2     1721.14     1325.12    182.21 o
   6  23   2      210.71      254.34     55.31 o
   7  23   2      129.00      134.41     47.82 o
   8  23   2      387.77      522.61     75.36 o
  -8  24   2      153.38      157.57     67.01 o
  -7  24   2       66.17       91.60     60.87 o
  -6  24   2        7.13       56.41     59.96 o
  -5  24   2      212.40      208.91     62.74 o
  -4  24   2      457.29      442.17     69.71 o
  -3  24   2       71.85       46.25     48.61 o
  -2  24   2      345.41      394.38     73.89 o
  -1  24   2      311.00      379.72     45.41 o
   0  24   2     1385.06     1370.24     95.30 o
   1  24   2     1233.61     1502.42    106.07 o
   2  24   2     2357.28     2499.82    158.63 o
   3  24   2      164.39      176.09     56.12 o
   4  24   2     2874.24     2547.53    199.07 o
   5  24   2       47.84       -4.17     63.04 o
   6  24   2     1605.68     1635.31    203.92 o
   7  24   2        1.13      -30.13     67.68 o
  -7  25   2     3922.88     3923.67    239.72 o
  -6  25   2     3233.50     3264.06    194.36 o
  -5  25   2     4561.80     4793.53    258.93 o
  -4  25   2     3490.55     3214.40    229.56 o
  -3  25   2     2818.50     3162.67    213.89 o
  -2  25   2     1728.35     1799.88    143.86 o
  -1  25   2     3541.89     3754.53    200.75 o
   0  25   2     2073.32     2246.78    102.54 o
   1  25   2     4947.20     5652.39    359.61 o
   2  25   2     5389.39     6280.28    331.55 o
   3  25   2     2969.36     2474.69    430.07 o
   4  25   2     2091.79     1398.39    392.16 o
   5  25   2     1965.45     1443.55    143.86 o
   6  25   2      354.20      414.05     95.03 o
   7  25   2      480.43      423.85    115.33 o
  -7  26   2        4.03       58.29     83.83 o
  -6  26   2       23.71      104.22     61.90 o
  -5  26   2        2.51       55.11     59.08 o
  -4  26   2      348.20      349.19     68.63 o
  -3  26   2       71.00       38.78     49.44 o
  -2  26   2       56.73       38.09     46.54 o
  -1  26   2     1322.86     1478.76    103.70 o
   0  26   2      147.87      269.38     38.97 o
   1  26   2     1698.55     2031.78    283.35 o
   2  26   2       90.96      112.50     54.78 o
   3  26   2     3868.25     3708.45    358.46 o
   4  26   2      282.66      114.34    104.04 o
   5  26   2     1449.58     1083.02    131.61 o
   6  26   2      194.30      208.24    110.00 o
  -6  27   2     2922.56     2955.13    187.17 o
  -5  27   2      819.68      891.59    148.82 o
  -4  27   2     5595.21     5511.38    760.14 o
  -3  27   2     1096.24      985.16     89.84 o
  -2  27   2     3387.61     3578.32    196.70 o
  -1  27   2      345.09      345.08     56.59 o
   0  27   2     1977.08     2232.87    104.47 o
   1  27   2      801.78      956.33     80.48 o
   2  27   2     5611.72     6561.56    292.43 o
   3  27   2      299.69      363.77     83.61 o
   4  27   2     2736.89     2347.27    425.46 o
   5  27   2      550.10      582.81    105.15 o
   6  27   2      276.87      318.82    155.07 o
  -6  28   2       31.64       86.19     68.31 o
  -5  28   2      617.91      570.48     83.28 o
  -4  28   2       32.13      -44.96     51.22 o
  -3  28   2      945.15      965.71    113.61 o
  -2  28   2      230.67      240.61     58.65 o
  -1  28   2       37.57       39.52     46.10 o
   0  28   2      597.21      782.24     79.84 o
   1  28   2       13.34       71.36     45.68 o
   2  28   2      912.51      806.77    105.74 o
   3  28   2     1099.42     1136.02    127.07 o
   4  28   2      883.97      761.23    216.27 o
   5  28   2      936.42      843.37    221.91 o
   6  28   2     1106.57     1081.91    243.37 o
  -5  29   2     3569.48     3525.21    516.97 o
  -4  29   2       52.01       -8.33     78.63 o
  -3  29   2     3307.26     3389.77    191.79 o
  -2  29   2       98.30       92.74     49.54 o
  -1  29   2     3237.35     3431.31    189.16 o
   0  29   2       28.94       27.64     63.04 o
   1  29   2     4903.86     5149.43    838.21 o
   2  29   2       84.22      113.97     70.16 o
   3  29   2     3024.46     3327.17    511.38 o
   4  29   2      152.87       97.04     79.18 o
   5  29   2     1035.06      891.73    147.99 o
  -5  30   2       65.24       29.60     89.65 o
  -4  30   2      438.72      423.23     73.05 o
  -3  30   2        5.82      -46.88     48.64 o
  -2  30   2      974.52      984.36    112.41 o
  -1  30   2      349.28      499.84     85.12 o
   0  30   2       49.03      -24.24     63.44 o
   1  30   2      645.80      656.82     87.49 o
   2  30   2      147.60      200.66     72.31 o
   3  30   2      527.14      634.45    129.24 o
   4  30   2      968.70     1185.18    137.53 o
  -4  31   2     3065.75     2960.14    220.53 o
  -3  31   2       26.72      -39.67    138.38 o
  -2  31   2     3470.91     3764.55    481.58 o
  -1  31   2       31.94       92.52    102.05 o
   0  31   2     3386.66     3600.96    263.08 o
   1  31   2       31.21      121.25     66.80 o
   2  31   2     1482.15     1477.15    240.11 o
   3  31   2       99.99        4.96     73.68 o
   4  31   2     1555.72     1677.79    165.07 o
  -3  32   2      158.10      223.63     80.04 o
  -2  32   2       91.83      195.76     74.77 o
  -1  32   2      282.90      154.62     90.53 o
   0  32   2      404.88      661.15    168.10 o
   1  32   2      295.08      198.91     76.23 o
   2  32   2      285.05      551.61    147.44 o
   3  32   2      640.25      605.55    173.35 o
  -2  33   2      301.20      337.16    130.35 o
  -1  33   2     1956.56     1931.52    174.21 o
   0  33   2      354.27      401.67     86.94 o
   1  33   2      896.12     1002.03    125.50 o
 -11   0   3     2176.77     2492.86    258.95 o
  -9   0   3     1553.64     1652.58    184.24 o
  -5   0   3    55672.97    55502.08   2997.65 o
  -3   0   3    38330.07    41245.99   2226.63 o
  -1   0   3    32459.90    34743.91   2650.71 o
   1   0   3    82968.15    90275.01   3590.19 o
   3   0   3    45100.72    45741.82   2077.00 o
   5   0   3    28545.02    28760.22   2219.28 o
   7   0   3    14490.42    14278.22   1126.89 o
   9   0   3     1548.48     1362.79    172.79 o
 -11   1   3     1607.95     1583.93    136.88 o
 -10   1   3     1077.29      953.65     99.20 o
  -9   1   3     2016.62     1929.32    143.33 o
  -8   1   3     2717.58     2661.57    141.14 o
  -7   1   3      853.14      894.74     81.59 o
  -6   1   3     5534.61     5147.28    210.24 o
  -5   1   3     3779.37     3463.47    167.66 o
  -4   1   3     5422.52     5741.94    264.60 o
  -3   1   3    16093.76    17552.29    674.88 o
  -2   1   3     4266.78     4611.95    183.74 o
  -1   1   3      119.50      109.02     20.63 o
   0   1   3     9834.09    11505.61    372.98 o
   1   1   3     1600.24     1645.61     54.70 o
   2   1   3        8.13       10.89     10.08 o
   3   1   3     1428.99     1547.74     63.83 o
   4   1   3      589.38      623.60     48.06 o
   5   1   3      342.11      307.08     49.06 o
   6   1   3      768.95      717.91     75.30 o
   7   1   3       82.55       79.89     48.42 o
   8   1   3      829.49      801.20     87.22 o
   9   1   3      357.62      437.08     72.16 o
  10   1   3       88.12       75.22     58.18 o
 -11   2   3      168.64      173.07     64.65 o
 -10   2   3     1282.32     1297.08    116.90 o
  -9   2   3      621.81      581.97     59.59 o
  -8   2   3     6018.04     5906.75    280.63 o
  -7   2   3      449.08      432.36     40.71 o
  -6   2   3    12849.45    12402.09    484.33 o
  -5   2   3     2813.40     2985.75    126.98 o
  -4   2   3    63049.39    64928.61   2470.91 o
  -3   2   3    13282.31    13990.56    624.29 o
  -2   2   3    89576.59   100919.66   3841.19 o
  -1   2   3     4797.62     4486.26    276.04 o
   0   2   3    34646.28    38945.32   1480.74 o
   1   2   3      635.63      741.68     39.51 o
   2   2   3    60955.17    65021.00   2258.10 o
   3   2   3     2986.69     2852.66    122.17 o
   4   2   3    73464.32    80283.17   3649.54 o
   5   2   3     5219.88     5246.25    256.08 o
   6   2   3    14562.16    14759.22    818.69 o
   7   2   3      489.98      569.34     86.48 o
   8   2   3     3185.44     3349.97    216.69 o
   9   2   3      412.82      378.87     69.91 o
  10   2   3     3098.41     3357.17    395.18 o
 -11   3   3     1248.97     1145.49    115.04 o
 -10   3   3      635.52      697.58     87.17 o
  -9   3   3     3369.85     3286.48    171.59 o
  -8   3   3     1249.52     1080.29    102.97 o
  -7   3   3     6982.13     6868.48    277.55 o
  -6   3   3     1978.09     2069.25     96.19 o
  -5   3   3     9704.42     9809.39    384.96 o
  -4   3   3     7805.30     8295.81    325.40 o
  -3   3   3     1264.86     1256.76     58.13 o
  -2   3   3     4613.46     4664.41    271.34 o
  -1   3   3       58.47       74.81     19.07 o
   0   3   3      340.59      416.91     22.75 o
   1   3   3      162.05      165.22     16.90 o
   2   3   3     4921.42     5115.81    185.19 o
   3   3   3     1326.53     1457.26     69.47 o
   4   3   3     2061.60     2078.66     94.98 o
   5   3   3      156.87      148.78     34.77 o
   6   3   3       44.83      -27.17     37.29 o
   7   3   3      794.36      820.85     85.18 o
   8   3   3     1555.25     1534.80    124.04 o
   9   3   3      910.30      908.14     98.55 o
  10   3   3      649.65      744.33     95.72 o
 -11   4   3      705.27      771.77     99.76 o
 -10   4   3      852.06      892.99     96.04 o
  -9   4   3     1180.65     1137.51     87.22 o
  -8   4   3      426.97      506.88     54.94 o
  -7   4   3    10653.17    10039.50    397.99 o
  -6   4   3     5344.89     5308.35    216.63 o
  -5   4   3    32513.13    33948.70   1301.58 o
  -4   4   3     6998.54     6833.02    270.07 o
  -3   4   3    37880.03    40006.38   1528.18 o
  -2   4   3    14847.53    16349.95    728.34 o
  -1   4   3    18653.13    19827.92    696.29 o
   0   4   3    37766.35    41281.56   1571.24 o
   1   4   3    40122.07    44417.19   1540.69 o
   2   4   3    21637.40    23681.38    826.09 o
   3   4   3    57104.85    62915.02   2455.43 o
   4   4   3     4550.48     4186.41    175.69 o
   5   4   3    29361.78    30462.31   1398.57 o
   6   4   3     4051.26     3996.11    205.11 o
   7   4   3     7991.62     8039.03    462.43 o
   8   4   3     1160.11     1120.32    103.78 o
   9   4   3     3371.78     3105.71    208.29 o
  10   4   3      647.35      621.43     88.38 o
 -11   5   3      666.55      652.93     93.83 o
 -10   5   3     3689.10     3675.82    238.56 o
  -9   5   3      274.60      342.07     53.15 o
  -8   5   3     4236.05     4401.31    231.99 o
  -7   5   3       98.45      167.92     40.95 o
  -6   5   3     6502.30     6440.12    259.13 o
  -5   5   3      465.46      590.95     39.44 o
  -4   5   3    20390.07    21768.05    836.03 o
  -3   5   3     6165.09     6100.05    241.94 o
  -2   5   3     3045.51     3149.82    116.45 o
  -1   5   3      309.23      392.46     22.69 o
   0   5   3       44.46       66.10     28.88 o
   1   5   3       20.47       -2.87     12.57 o
   2   5   3      736.39      770.00     38.36 o
   3   5   3      227.30      214.61     24.28 o
   4   5   3     3393.56     3301.97    141.69 o
   5   5   3       63.86      -12.13     30.62 o
   6   5   3     4175.60     3970.95    202.84 o
   7   5   3       55.77       60.42     46.49 o
   8   5   3     1535.66     1360.45    153.48 o
   9   5   3      284.61      314.69     66.74 o
  10   5   3     1461.08     1867.85    228.51 o
 -11   6   3      607.68      706.37     98.13 o
 -10   6   3      961.56     1058.93     86.92 o
  -9   6   3     4077.03     3999.91    205.44 o
  -8   6   3     3023.13     2971.05    158.44 o
  -7   6   3     5625.35     5257.77    284.14 o
  -6   6   3     9759.84     9500.61    375.99 o
  -5   6   3     5452.04     5215.78    210.37 o
  -4   6   3    10311.27     9989.18    389.08 o
  -3   6   3    27213.04    28110.37    980.62 o
  -2   6   3    16309.81    16890.70    589.83 o
  -1   6   3    14720.66    15386.79    610.09 o
   0   6   3    34004.88    35851.10   1399.49 o
   1   6   3    19227.83    20538.23    712.24 o
   2   6   3    23721.41    25160.79   1006.03 o
   3   6   3    19514.65    20683.00    812.29 o
   4   6   3     6140.78     5869.06    240.26 o
   5   6   3    13003.29    13228.94    617.37 o
   6   6   3    12372.05    12197.09    574.08 o
   7   6   3     3686.25     3642.58    193.37 o
   8   6   3     4504.26     4174.06    260.27 o
   9   6   3     3985.13     4081.04    262.11 o
  10   6   3      914.31      838.78    100.70 o
 -11   7   3     2178.09     2094.20    166.19 o
 -10   7   3      142.25      183.46     53.68 o
  -9   7   3     4352.91     4029.86    207.53 o
  -8   7   3      202.14      294.50     49.75 o
  -7   7   3     7627.34     7001.98    329.53 o
  -6   7   3     3249.85     3040.19    156.37 o
  -5   7   3     5483.37     5344.22    216.24 o
  -4   7   3        2.45       -0.85     15.58 o
  -3   7   3     5130.76     5350.33    193.03 o
  -2   7   3     3289.70     3415.24    126.35 o
  -1   7   3    22641.89    24550.81    966.26 o
   0   7   3     2727.14     2946.08    149.61 o
   1   7   3        9.06        8.61     15.21 o
   2   7   3     7049.32     7626.91    312.12 o
   3   7   3     2609.31     2562.76    111.36 o
   4   7   3      170.09      195.53     32.93 o
   5   7   3       72.02       99.76     35.71 o
   6   7   3     4218.86     4296.65    219.00 o
   7   7   3     2415.30     2626.51    147.62 o
   8   7   3       42.42      -34.42     48.53 o
   9   7   3     1611.18     1593.29    132.86 o
  10   7   3      548.05      555.10     88.28 o
 -11   8   3       70.95      101.64     66.38 o
 -10   8   3     2690.94     2754.72    230.70 o
  -9   8   3     2245.92     2260.46    133.77 o
  -8   8   3     4473.34     4579.15    228.56 o
  -7   8   3     3525.93     3428.23    217.32 o
  -6   8   3     5609.22     5356.69    258.28 o
  -5   8   3      818.77      830.75     44.27 o
  -4   8   3    13981.98    13719.69    483.57 o
  -3   8   3    18716.22    20064.92    702.88 o
  -2   8   3    38593.25    41972.80   1455.17 o
  -1   8   3    35405.96    38404.37   1752.24 o
   0   8   3    63583.43    69543.89   3054.06 o
   1   8   3    14333.96    15562.85    610.93 o
   2   8   3    26688.59    27610.74    970.30 o
   3   8   3    13367.91    14010.68    554.78 o
   4   8   3    11357.58    11535.65    459.81 o
   5   8   3     4240.13     4177.32    208.98 o
   6   8   3    14897.86    15359.85    716.60 o
   7   8   3     1494.09     1631.85    106.87 o
   8   8   3     6091.61     6029.18    347.93 o
   9   8   3      962.10      939.72    103.41 o
  10   8   3     1644.58     1695.98    146.17 o
 -10   9   3     3977.26     4072.77    214.42 o
  -9   9   3      703.34      779.16     74.34 o
  -8   9   3     3343.70     3200.51    170.04 o
  -7   9   3     1200.94     1218.16     85.21 o
  -6   9   3      302.22      251.28     45.16 o
  -5   9   3     1491.49     1427.16     71.44 o
  -4   9   3     5648.57     5626.00    205.32 o
  -3   9   3     1057.79     1173.80     53.16 o
  -2   9   3     2557.02     2734.96    105.12 o
  -1   9   3       81.38      117.28     35.85 o
   0   9   3       41.31       54.14     31.95 o
   1   9   3     1479.73     1594.27     75.40 o
   2   9   3       20.36       10.71     16.60 o
   3   9   3      190.27      150.51     22.93 o
   4   9   3      749.85      833.97     49.49 o
   5   9   3     1587.18     1403.50     87.96 o
   6   9   3       81.90      108.71     38.10 o
   7   9   3        8.53        4.38     46.10 o
   8   9   3      160.51      204.36     50.22 o
   9   9   3       34.22       86.25     59.62 o
  10   9   3      970.00     1087.20    117.53 o
 -10  10   3       46.25       82.35     50.71 o
  -9  10   3     4736.01     4773.62    242.06 o
  -8  10   3      918.18      916.35     97.85 o
  -7  10   3    10100.07     9631.80    448.39 o
  -6  10   3     6166.33     5877.30    249.56 o
  -5  10   3     7306.27     6852.06    283.71 o
  -4  10   3      553.52      547.05     34.93 o
  -3  10   3    25819.77    26914.05    941.27 o
  -2  10   3     1339.94     1308.84     77.56 o
  -1  10   3    70734.20    80498.36   3663.56 o
   0  10   3     8383.61     8351.78    460.52 o
   1  10   3    69170.58    74856.78   2922.75 o
   2  10   3    12144.11    13122.24    471.35 o
   3  10   3    10407.94    10048.44    399.45 o
   4  10   3      251.88      280.31     30.53 o
   5  10   3    11867.36    11365.62    456.91 o
   6  10   3     2468.05     2343.23    132.67 o
   7  10   3    12490.90    12762.23    602.28 o
   8  10   3      920.67      835.64     77.93 o
   9  10   3     5778.58     5776.90    352.07 o
  10  10   3      108.85      114.76     67.01 o
 -10  11   3      592.80      658.31     76.70 o
  -9  11   3     3002.92     2886.90    163.14 o
  -8  11   3     1033.56     1046.62     91.94 o
  -7  11   3     1303.68     1158.27     84.27 o
  -6  11   3      929.33      952.92     64.68 o
  -5  11   3     1481.55     1488.16     80.41 o
  -4  11   3       65.34       58.48     18.65 o
  -3  11   3     3640.83     3644.22    137.80 o
  -2  11   3     3254.82     3474.82    176.38 o
  -1  11   3     3288.05     3315.82    171.49 o
   0  11   3      403.54      335.65     34.68 o
   1  11   3      600.41      743.58     83.38 o
   2  11   3      257.75      306.51     26.40 o
   3  11   3     1041.44      980.26     53.61 o
   4  11   3      631.04      629.14     43.09 o
   5  11   3      285.79      262.91     42.90 o
   6  11   3       15.08        7.17     38.28 o
   7  11   3      805.07      822.18     90.83 o
   8  11   3      409.55      504.31     65.26 o
   9  11   3     1441.43     1651.35    163.30 o
  10  11   3      163.52      124.08     70.68 o
 -10  12   3     3040.43     2888.22    207.44 o
  -9  12   3        8.41       22.36     46.38 o
  -8  12   3    13158.71    12500.04    578.33 o
  -7  12   3      215.94      207.39     40.59 o
  -6  12   3     7623.39     7382.58    309.94 o
  -5  12   3      634.64      549.69     48.06 o
  -4  12   3    10277.17    10464.37    423.77 o
  -3  12   3      302.96      302.56     31.42 o
  -2  12   3    47361.98    50456.05   1976.67 o
  -1  12   3       32.67       74.36     30.37 o
   0  12   3    53558.11    58110.07   2561.63 o
   1  12   3       30.40       17.54     30.23 o
   2  12   3    17940.33    18373.79    659.29 o
   3  12   3      159.61      224.26     57.36 o
   4  12   3    13113.43    13542.29    537.57 o
   5  12   3        0.01       27.16     37.40 o
   6  12   3    11220.94    10884.54    512.12 o
   7  12   3        0.29        8.53     39.43 o
   8  12   3    10943.44    11038.86    530.75 o
   9  12   3      122.26       82.96     52.12 o
  10  12   3     1826.38     2140.54    171.21 o
 -10  13   3     1046.93     1076.13    178.83 o
  -9  13   3     1960.39     1838.57    204.43 o
  -8  13   3     3554.01     3205.99    201.81 o
  -7  13   3      979.39      882.99     66.76 o
  -6  13   3     5920.62     5606.09    241.63 o
  -5  13   3     2457.99     2096.66    118.35 o
  -4  13   3      732.23      693.49     63.17 o
  -3  13   3     5059.90     5004.78    212.55 o
  -2  13   3     4355.41     4508.94    194.18 o
  -1  13   3     1752.43     1884.51    109.22 o
   0  13   3     1379.87     1686.06     91.83 o
   1  13   3     1736.72     1648.37    166.99 o
   2  13   3      503.02      505.58     35.45 o
   3  13   3       49.79       53.66     20.30 o
   4  13   3       53.85       70.61     26.89 o
   5  13   3      165.23      178.61     40.25 o
   6  13   3      258.25      235.76     47.40 o
   7  13   3       99.78      227.58     52.10 o
   8  13   3     1444.58     1568.09    108.84 o
   9  13   3       82.11      105.81     53.16 o
  10  13   3      140.13      108.40     69.27 o
 -10  14   3      102.19       97.98     69.87 o
  -9  14   3     2864.68     2640.68    463.70 o
  -8  14   3     1426.65     1139.26    170.73 o
  -7  14   3     5282.39     5178.19    251.55 o
  -6  14   3      608.81      590.60     53.56 o
  -5  14   3     7088.63     6513.21    472.70 o
  -4  14   3     1463.38     1314.65     84.39 o
  -3  14   3    11693.91    11475.66    465.11 o
  -2  14   3      365.46      375.60     66.10 o
  -1  14   3    46892.71    47182.71   2129.69 o
   0  14   3     6827.02     7471.50    347.65 o
   1  14   3    47692.86    50808.07   3883.47 o
   2  14   3     1193.60     1135.87     82.76 o
   3  14   3     8529.21     8528.85    355.18 o
   4  14   3      373.06      406.98     65.76 o
   5  14   3     8364.40     8170.41    389.90 o
   6  14   3     1112.29     1200.23     86.09 o
   7  14   3    11579.59    11604.34    552.42 o
   8  14   3      591.08      766.24     76.76 o
   9  14   3     2602.71     2845.22    168.45 o
 -10  15   3     1930.22     2061.03    299.09 o
  -9  15   3      999.72      975.35    128.84 o
  -8  15   3     3358.50     2957.05    384.77 o
  -7  15   3     1055.92     1106.83    105.37 o
  -6  15   3     2692.35     2571.19    148.76 o
  -5  15   3     1240.66     1314.17     78.66 o
  -4  15   3     4253.85     3977.68    177.24 o
  -3  15   3     1408.60     1257.47     77.05 o
  -2  15   3     3157.04     3005.60    137.43 o
  -1  15   3      244.93      208.17     41.77 o
   0  15   3     3083.09     3534.34    189.46 o
   1  15   3     4602.50     4118.90    392.55 o
   2  15   3     1370.85     1180.43    105.96 o
   3  15   3       12.27       29.25     24.21 o
   4  15   3      310.16      252.13     42.58 o
   5  15   3     1633.76     1399.66     93.13 o
   6  15   3       63.89       60.95     39.37 o
   7  15   3      295.28      339.36     62.75 o
   8  15   3      360.70      431.07     62.83 o
   9  15   3       36.23       91.33     54.14 o
  -9  16   3      996.59      843.72    108.49 o
  -8  16   3     3898.57     3725.18    243.46 o
  -7  16   3     1666.51     1673.10    122.22 o
  -6  16   3     2528.84     2586.19    154.37 o
  -5  16   3     2314.11     1862.57    128.37 o
  -4  16   3     7215.78     6903.82    350.72 o
  -3  16   3     4212.63     4216.39    500.52 o
  -2  16   3    16890.86    15385.58    721.27 o
  -1  16   3     5559.05     5463.13    312.08 o
   0  16   3    17952.09    20015.14    898.64 o
   1  16   3     4037.97     3865.33    171.35 o
   2  16   3    15367.59    15722.00    816.07 o
   3  16   3     3685.19     3536.08    141.46 o
   4  16   3    12234.59    12260.91    577.49 o
   5  16   3     3287.67     3138.27    168.11 o
   6  16   3     6274.29     6023.06    295.56 o
   7  16   3     1298.63     1410.04    100.55 o
   8  16   3     4129.14     4025.82    215.70 o
   9  16   3      924.18      978.09     95.43 o
  -9  17   3     2510.37     2528.85    315.94 o
  -8  17   3      728.20      766.53     80.60 o
  -7  17   3     2528.64     2617.02    159.07 o
  -6  17   3      381.72      403.98     60.46 o
  -5  17   3     3323.73     3082.21    173.61 o
  -4  17   3     1065.00      876.70     80.86 o
  -3  17   3     4168.72     4106.77    220.25 o
  -2  17   3      876.99      903.17     78.17 o
  -1  17   3     2160.54     1762.25    246.35 o
   0  17   3     1404.65     1466.95    146.47 o
   1  17   3       16.00      -18.47     32.65 o
   2  17   3        3.77      -17.66     29.50 o
   3  17   3       77.77      104.70     28.71 o
   4  17   3      296.57      281.51     44.41 o
   5  17   3      129.08      180.54     42.81 o
   6  17   3      678.34      665.61     66.68 o
   7  17   3      550.26      547.34     64.69 o
   8  17   3      104.46      126.04     52.82 o
   9  17   3     1095.88     1133.75     98.91 o
  -9  18   3      717.88      703.69    102.71 o
  -8  18   3     2075.06     2185.20    144.46 o
  -7  18   3     1390.76     1475.92    122.96 o
  -6  18   3     6067.13     6291.60    319.60 o
  -5  18   3     3455.41     3634.02    199.09 o
  -4  18   3     6676.63     6834.51    344.09 o
  -3  18   3     8685.49     7779.37    387.73 o
  -2  18   3     6315.84     5804.79    331.65 o
  -1  18   3    12862.60     9608.76    831.30 o
   0  18   3    11156.74    10934.94    965.22 o
   1  18   3     5574.95     5406.16    232.56 o
   2  18   3     6611.29     4342.57    235.70 o
   3  18   3     5086.49     3700.78    314.20 o
   4  18   3     6284.96     5431.19    344.51 o
   5  18   3     4468.66     4148.35    215.48 o
   6  18   3     5571.34     5366.38    272.68 o
   7  18   3     3259.72     3133.21    235.21 o
   8  18   3     1558.04     1489.10    109.63 o
   9  18   3      653.52      693.17     81.54 o
  -9  19   3       81.73      117.91     79.16 o
  -8  19   3     1624.58     1587.32    121.22 o
  -7  19   3      625.08      887.16     89.06 o
  -6  19   3     2791.67     2760.24    163.53 o
  -5  19   3      378.41      323.79     58.49 o
  -4  19   3     3806.22     3699.75    232.14 o
  -3  19   3      314.43      289.37     70.91 o
  -2  19   3     1064.10      967.05     83.21 o
  -1  19   3     1192.25     1191.15    217.59 o
   0  19   3      136.51      137.90     68.67 o
   1  19   3     2040.35     2138.23    132.93 o
   2  19   3      365.66      372.19     40.67 o
   3  19   3     1021.56      784.93    131.90 o
   4  19   3       30.78      -25.80     33.47 o
   5  19   3      114.25      132.04     43.67 o
   6  19   3      236.61      302.47     53.55 o
   7  19   3      165.83      285.11     55.68 o
   8  19   3      172.51      202.45     54.32 o
  -9  20   3     1355.71     1416.27    158.70 o
  -8  20   3       46.82       12.24     54.15 o
  -7  20   3     2847.75     3192.85    189.69 o
  -6  20   3     1819.00     1860.52    153.50 o
  -5  20   3     6215.09     6439.54    325.76 o
  -4  20   3     3147.02     3207.37    185.07 o
  -3  20   3     9924.60     9830.72    478.75 o
  -2  20   3     2304.76     2140.67    157.91 o
  -1  20   3    11614.35    10908.41    520.28 o
   0  20   3     3292.88     2725.14    185.78 o
   1  20   3    12325.57    12300.43    614.20 o
   2  20   3     3198.38     2885.62    229.22 o
   3  20   3    11575.68     8408.99    862.18 o
   4  20   3     1636.13     1455.73    218.42 o
   5  20   3     6344.34     6092.41    306.57 o
   6  20   3     1435.98     1372.10     99.14 o
   7  20   3     1875.24     1918.26    125.99 o
   8  20   3      244.36      237.46     58.74 o
  -8  21   3       19.56      -73.04     51.27 o
  -7  21   3     2664.16     3189.24    190.23 o
  -6  21   3      154.40      149.17     62.63 o
  -5  21   3     2101.19     1995.22    224.30 o
  -4  21   3        6.35       62.72     52.13 o
  -3  21   3      612.45      558.16     81.84 o
  -2  21   3      174.06      164.54     56.73 o
  -1  21   3     1276.39     1390.43     97.94 o
   0  21   3      165.58      156.88     83.77 o
   1  21   3        7.04      106.55     89.39 o
   2  21   3     2038.62     1878.68    107.27 o
   3  21   3        0.78        6.93     43.45 o
   4  21   3       10.28       47.57     40.27 o
   5  21   3       77.83       88.11     45.11 o
   6  21   3       28.60       70.45     44.84 o
   7  21   3      521.30      584.95     70.95 o
   8  21   3      107.52      141.54     55.81 o
  -8  22   3     1548.29     1715.96    131.41 o
  -7  22   3       24.28      -48.80     73.06 o
  -6  22   3     6131.64     6555.12    335.87 o
  -5  22   3      498.55      458.65     72.84 o
  -4  22   3    10677.61    10086.89    552.68 o
  -3  22   3      744.26      788.05     79.33 o
  -2  22   3     5844.14     5881.11    646.30 o
  -1  22   3      109.61      124.32     47.00 o
   0  22   3     8391.97     9078.91    438.54 o
   1  22   3       87.45       50.62     46.33 o
   2  22   3    11602.90    11860.25    697.80 o
   3  22   3     4350.61     3377.73    282.79 o
   4  22   3     9756.40     7787.84   1286.57 o
   5  22   3      921.50      674.25    133.77 o
   6  22   3     4347.02     4169.81    489.77 o
   7  22   3       16.66       10.25     48.38 o
   8  22   3     1020.15     1040.91     96.13 o
  -8  23   3      904.88      952.97    105.21 o
  -7  23   3       13.48        7.25     57.59 o
  -6  23   3     1578.21     1598.10    124.77 o
  -5  23   3      985.48     1068.64    101.83 o
  -4  23   3     3177.03     2980.31    178.49 o
  -3  23   3     1091.86     1011.72     90.45 o
  -2  23   3      293.94      283.86     54.87 o
  -1  23   3      122.49      109.09     46.15 o
   0  23   3       78.24      151.94     45.91 o
   1  23   3       93.00      131.37     49.34 o
   2  23   3      176.86      258.58     58.47 o
   3  23   3       67.45       46.44     50.86 o
   4  23   3      179.52      167.83     68.63 o
   5  23   3       26.73      -11.44     62.67 o
   6  23   3      702.25      601.95    112.94 o
   7  23   3       26.92        8.29     67.50 o
  -7  24   3     2443.21     2939.90    185.77 o
  -6  24   3       36.40      142.94     61.28 o
  -5  24   3     7341.91     7691.22    785.88 o
  -4  24   3        1.55       50.03     52.88 o
  -3  24   3    12140.98    12332.69   1163.41 o
  -2  24   3       10.41       28.52     43.69 o
  -1  24   3     5980.35     6199.28    309.18 o
   0  24   3        8.42       30.03     35.53 o
   1  24   3     7286.53     7808.87    466.11 o
   2  24   3       13.17      -74.70     49.80 o
   3  24   3     9181.73     8514.76    921.96 o
   4  24   3       83.92       -1.33     61.24 o
   5  24   3     8245.07     6816.82    436.49 o
   6  24   3      102.27       -2.49     68.67 o
   7  24   3     1400.25     1307.13    142.95 o
  -7  25   3      678.02      696.37     93.54 o
  -6  25   3     1425.60     1585.71    215.42 o
  -5  25   3     1859.39     1887.76    233.89 o
  -4  25   3      103.66      128.43     60.08 o
  -3  25   3     1238.68      956.70     88.11 o
  -2  25   3      679.52      716.60    136.68 o
  -1  25   3      209.59      267.46     55.41 o
   0  25   3       80.39      128.56     41.60 o
   1  25   3        8.68       12.22     51.31 o
   2  25   3       54.39       14.61     53.08 o
   3  25   3        2.11        4.23     52.57 o
   4  25   3       63.78      150.62     75.34 o
   5  25   3       38.00       95.02     88.46 o
   6  25   3       91.77       29.23     71.63 o
   7  25   3      125.96       34.77     78.19 o
  -7  26   3      111.51      229.55     71.96 o
  -6  26   3     3154.23     3396.25    207.93 o
  -5  26   3      398.58      573.67     81.06 o
  -4  26   3     6865.21     6858.58    483.23 o
  -3  26   3      603.90      574.19     81.38 o
  -2  26   3     6382.97     6673.24    339.20 o
  -1  26   3      778.83      775.52     76.38 o
   0  26   3     4931.45     5445.12    248.12 o
   1  26   3      514.93      707.99     91.66 o
   2  26   3     7687.99     9689.57    492.29 o
   3  26   3      672.88      653.03     85.69 o
   4  26   3     8582.25     7672.70   1185.23 o
   5  26   3      365.64      199.58     80.57 o
   6  26   3     1865.94     1507.73    158.73 o
  -6  27   3      302.16      251.77     74.14 o
  -5  27   3     1109.46     1196.87    109.73 o
  -4  27   3       27.27       -0.27     85.44 o
  -3  27   3      308.91      306.37     66.27 o
  -2  27   3      939.00     1100.02    117.87 o
  -1  27   3       25.88      125.99     48.66 o
   0  27   3       28.33      103.59     40.79 o
   1  27   3       62.55       70.57     59.55 o
   2  27   3      108.89      174.19     61.16 o
   3  27   3        0.42      -23.62     55.57 o
   4  27   3      133.58      173.91     82.73 o
   5  27   3      418.78      386.41     95.64 o
   6  27   3       19.49      -11.13    112.07 o
  -6  28   3      287.64      388.31     81.05 o
  -5  28   3     2245.21     2175.07    149.82 o
  -4  28   3     1809.11     1642.57    135.33 o
  -3  28   3     2293.97     2371.80    148.46 o
  -2  28   3     1464.55     1654.30    114.76 o
  -1  28   3     3617.17     3951.11    214.33 o
   0  28   3     2126.08     2127.71    139.40 o
   1  28   3     4780.88     5068.25    330.74 o
   2  28   3      966.36     1242.58    113.91 o
   3  28   3     3364.62     3754.81    223.55 o
   4  28   3      853.56      725.35    174.54 o
   5  28   3     2446.19     2146.16    302.35 o
  -5  29   3       24.39      -40.07     57.05 o
  -4  29   3      836.19      850.18    164.66 o
  -3  29   3      899.53      999.34    130.26 o
  -2  29   3      557.26      788.62     81.19 o
  -1  29   3        3.48      -21.67     46.81 o
   0  29   3      373.86      551.33     69.61 o
   1  29   3      501.59      621.11     90.12 o
   2  29   3       11.31       65.82     65.13 o
   3  29   3      213.76      260.54    133.05 o
   4  29   3       19.62      -89.50    117.47 o
   5  29   3        1.58      -94.01     79.50 o
  -4  30   3      808.18      874.65     93.69 o
  -3  30   3     1938.48     2011.31    133.57 o
  -2  30   3     2123.83     2267.65    142.19 o
  -1  30   3     1704.65     2063.06    132.18 o
   0  30   3     2885.82     2954.98    177.57 o
   1  30   3     1263.13     1080.74    121.73 o
   2  30   3     1642.11     1801.50    333.42 o
   3  30   3     1805.30     1931.66    174.28 o
   4  30   3     1108.53     1174.52    144.33 o
  -4  31   3       58.74      -14.65     68.09 o
  -3  31   3      528.11      595.90     91.04 o
  -2  31   3      563.91      696.94     91.99 o
  -1  31   3      263.66      274.63     76.73 o
   0  31   3        8.09       42.28     59.60 o
   1  31   3       16.69       -4.63     64.01 o
   2  31   3      343.53      375.76     87.35 o
   3  31   3        1.92     -104.04     70.92 o
  -2  32   3     2212.46     2210.54    236.38 o
  -1  32   3      896.09      857.13    156.58 o
   0  32   3     2727.20     2937.00    328.10 o
   1  32   3     1140.14     1060.44    189.48 o
   2  32   3     1406.08     1678.74    157.74 o
   0  33   3       41.54      139.89    103.17 o
 -10   0   4     4709.03     4435.07    395.34 o
  -6   0   4    19642.93    20281.23   1110.00 o
  -4   0   4    27269.15    26824.14   1456.89 o
  -2   0   4    49808.06    51836.57   2801.20 o
   0   0   4    40010.41    44692.23   2027.42 o
   2   0   4     1657.67     1520.78    125.10 o
   4   0   4     3792.74     3383.89    202.04 o
   6   0   4     2982.08     2804.58    259.27 o
   8   0   4       60.24      119.54     72.49 o
  10   0   4        5.17      -24.00     85.84 o
 -11   1   4      219.31      295.61     74.89 o
 -10   1   4       13.59       95.12     57.60 o
  -9   1   4      298.86      305.53     64.35 o
  -8   1   4      478.14      534.16     45.59 o
  -7   1   4      254.83      279.34     34.50 o
  -6   1   4      998.48      907.57     64.44 o
  -5   1   4     6234.91     6298.76    252.59 o
  -4   1   4     4063.63     4078.59    167.34 o
  -3   1   4     9188.52     9388.09    364.99 o
  -2   1   4    13899.41    14043.84    547.11 o
  -1   1   4    15367.94    16364.83    631.09 o
   0   1   4     3723.63     3727.32    125.39 o
   1   1   4     9016.61     8991.54    257.31 o
   2   1   4    10618.67    10777.21    379.46 o
   3   1   4    15257.02    15212.96    535.41 o
   4   1   4    21557.87    21485.05    847.27 o
   5   1   4    20040.74    19709.50   1083.07 o
   6   1   4     5329.20     5376.78    315.45 o
   7   1   4     8396.83     8364.67    480.52 o
   8   1   4     1367.42     1495.47    121.44 o
   9   1   4     1211.29     1251.83    116.34 o
  10   1   4     1597.21     1712.12    190.04 o
 -11   2   4     4942.57     4908.51    309.67 o
 -10   2   4      213.51      278.13     67.59 o
  -9   2   4     8142.67     8354.05    391.53 o
  -8   2   4      448.46      452.10     51.19 o
  -7   2   4     6904.59     6874.41    283.57 o
  -6   2   4     1396.80     1419.89     72.50 o
  -5   2   4    22058.96    21931.44    977.50 o
  -4   2   4     5399.09     5692.81    227.40 o
  -3   2   4    52610.06    57134.36   2178.61 o
  -2   2   4     2737.98     2811.79    121.71 o
  -1   2   4    19189.91    20141.55    922.57 o
   0   2   4      830.64      903.30     39.88 o
   1   2   4     9644.85    10037.11    303.91 o
   2   2   4     2542.61     2366.10     91.15 o
   3   2   4    15693.26    16186.47    568.94 o
   4   2   4     1255.85     1139.47     66.31 o
   5   2   4     4131.87     3909.72    196.79 o
   6   2   4      557.72      544.37     68.20 o
   7   2   4     1300.55     1116.56     99.86 o
   8   2   4       15.20       33.80     95.93 o
   9   2   4       80.75        8.18     52.22 o
  10   2   4       20.55      -14.40     59.45 o
 -11   3   4       14.67       64.15     62.58 o
 -10   3   4      232.91      321.43     67.61 o
  -9   3   4      317.67      310.05     50.25 o
  -8   3   4       38.45       75.13     36.36 o
  -7   3   4       33.30       12.19     28.68 o
  -6   3   4     1780.04     1792.53     86.43 o
  -5   3   4     7464.06     7566.56    301.17 o
  -4   3   4    16187.85    17310.99    772.56 o
  -3   3   4       99.75       49.00     19.66 o
  -2   3   4    28993.67    28778.99   1099.08 o
  -1   3   4      818.15      966.26     58.07 o
   0   3   4    25535.98    27340.24    949.51 o
   1   3   4    17295.17    18603.69    730.32 o
   2   3   4    29129.65    31415.87   1094.38 o
   3   3   4    11478.57    12205.45    431.79 o
   4   3   4    17796.68    17576.96    696.30 o
   5   3   4      877.49      854.44     64.91 o
   6   3   4    14735.72    14341.44    797.05 o
   7   3   4     1210.00     1144.60     99.74 o
   8   3   4     6455.57     6485.81    383.29 o
   9   3   4      466.46      428.59    119.22 o
  10   3   4     2123.43     2317.42    174.56 o
 -11   4   4     1151.81     1051.80    112.22 o
 -10   4   4     4253.52     4248.36    269.81 o
  -9   4   4      612.73      605.96     62.97 o
  -8   4   4     6596.86     6344.12    302.56 o
  -7   4   4     5862.93     5513.58    281.60 o
  -6   4   4    11973.06    11725.79    459.24 o
  -5   4   4    13828.71    13704.83    532.68 o
  -4   4   4    19564.04    20325.37    782.82 o
  -3   4   4     2916.23     3108.51    152.77 o
  -2   4   4    36285.07    37130.09   1540.42 o
  -1   4   4      937.84      881.17     69.23 o
   0   4   4    34814.75    38956.97   1344.71 o
   1   4   4     6380.45     6913.82    246.56 o
   2   4   4     6166.31     6569.90    218.15 o
   3   4   4     4705.74     4711.20    173.48 o
   4   4   4     5435.58     5396.82    223.05 o
   5   4   4     4831.67     4893.17    242.13 o
   6   4   4     5616.26     5529.78    273.62 o
   7   4   4        8.13      -43.44     44.79 o
   8   4   4     1057.11     1015.68    102.27 o
   9   4   4      129.97      139.41     61.02 o
  10   4   4       13.60        7.13     57.13 o
 -11   5   4        4.42      -25.08     96.09 o
 -10   5   4      461.91      551.77     80.76 o
  -9   5   4      539.44      538.41     61.02 o
  -8   5   4       13.55      -12.62     36.78 o
  -7   5   4     1816.98     1639.27     99.25 o
  -6   5   4     1073.26     1020.39     58.47 o
  -5   5   4     3790.26     3718.25    154.83 o
  -4   5   4      102.47      164.77     36.16 o
  -3   5   4    15378.23    15777.14    705.54 o
  -2   5   4     1241.45     1404.00     69.21 o
  -1   5   4    24511.66    24608.94   1085.36 o
   0   5   4      485.36      498.58     30.48 o
   1   5   4    15962.26    16822.75    587.51 o
   2   5   4      454.98      420.36     39.82 o
   3   5   4    33176.13    35047.21   1372.74 o
   4   5   4     2292.26     2142.50     98.60 o
   5   5   4    25185.87    26386.04   1208.57 o
   6   5   4        7.33        3.73     38.95 o
   7   5   4     7545.74     7198.11    417.86 o
   8   5   4      188.60      195.79     61.82 o
   9   5   4     4707.41     4851.34    301.63 o
  10   5   4      345.32      343.60     77.35 o
 -11   6   4     1605.91     1625.92    141.61 o
 -10   6   4     2471.27     2423.83    141.65 o
  -9   6   4     3869.98     3655.35    188.77 o
  -8   6   4     5349.78     5068.05    247.81 o
  -7   6   4     7565.88     7129.85    334.89 o
  -6   6   4    10205.90     9939.17    392.58 o
  -5   6   4     8126.99     7802.45    309.71 o
  -4   6   4    16363.98    15827.38    611.84 o
  -3   6   4    14460.47    14615.70    566.67 o
  -2   6   4    15600.07    16275.75    629.94 o
  -1   6   4    48347.97    50663.77   1760.70 o
   0   6   4     7715.13     8188.55    321.23 o
   1   6   4     6861.85     6989.43    248.47 o
   2   6   4    25027.12    26575.34    942.25 o
   3   6   4     1816.98     1825.32     84.92 o
   4   6   4     3402.94     3210.57    139.04 o
   5   6   4     2079.50     1963.68    115.07 o
   6   6   4       80.46       58.01     39.83 o
   7   6   4     1490.63     1565.29    103.47 o
   8   6   4      268.05      300.93     66.10 o
   9   6   4       17.80       75.47     53.27 o
  10   6   4      264.13      304.06    126.53 o
 -10   7   4       17.15       82.86     48.11 o
  -9   7   4      356.14      499.40     60.83 o
  -8   7   4       61.17      101.33     41.50 o
  -7   7   4      145.95      143.63     41.57 o
  -6   7   4     5675.04     5365.46    218.55 o
  -5   7   4      491.23      476.26     43.09 o
  -4   7   4     8974.41     8610.54    338.71 o
  -3   7   4       70.65       40.55     17.08 o
  -2   7   4     1924.05     1737.38     82.16 o
  -1   7   4     1092.86     1120.12     51.73 o
   0   7   4    26616.94    27149.31   1042.48 o
   1   7   4      730.18      760.42     37.62 o
   2   7   4    29616.76    29799.77   1047.27 o
   3   7   4       25.02       42.01     20.00 o
   4   7   4    11521.38    11879.39    473.82 o
   5   7   4      134.65      115.56     29.60 o
   6   7   4     8920.09     9139.98    437.27 o
   7   7   4      464.76      511.56     61.49 o
   8   7   4     7027.96     6644.62    394.03 o
   9   7   4        3.74      -18.19     53.92 o
  10   7   4     2571.76     2800.17    203.33 o
 -10   8   4     3176.22     3115.79    172.54 o
  -9   8   4     4168.44     4203.54    215.70 o
  -8   8   4     5502.67     5163.04    254.19 o
  -7   8   4    16567.67    16216.97    735.53 o
  -6   8   4     2461.52     2349.06    129.34 o
  -5   8   4    12516.40    12506.64    487.86 o
  -4   8   4     5397.69     5318.04    195.82 o
  -3   8   4    15371.95    16239.94    571.90 o
  -2   8   4    10048.52     9677.15    458.39 o
  -1   8   4    17051.63    17506.85    694.52 o
   0   8   4    10371.63    10585.28    414.40 o
   1   8   4    27551.43    30499.53   1057.21 o
   2   8   4     5136.03     5175.61    192.88 o
   3   8   4     6936.84     6950.83    281.67 o
   4   8   4       49.99       31.41     24.68 o
   5   8   4     2785.67     2769.82    127.28 o
   6   8   4       34.41       91.53     38.20 o
   7   8   4      107.64       74.17     42.78 o
   8   8   4      698.36      739.82     74.36 o
   9   8   4      163.27      206.03     64.96 o
  10   8   4       10.62      -44.61     59.96 o
 -10   9   4      311.20      331.72     70.58 o
  -9   9   4      263.79      246.10     54.21 o
  -8   9   4      294.69      277.35     51.70 o
  -7   9   4     2559.68     2415.07    136.42 o
  -6   9   4      247.35      240.19     61.07 o
  -5   9   4     1683.08     1613.08     78.83 o
  -4   9   4      528.58      551.53     37.25 o
  -3   9   4    10574.01    11081.95    393.65 o
  -2   9   4    16899.44    16221.62    761.59 o
  -1   9   4    22464.55    23024.47    906.74 o
   0   9   4     4418.79     4080.08    236.31 o
   1   9   4    25606.99    27308.05   1068.72 o
   2   9   4       88.28      110.80     20.57 o
   3   9   4    19322.99    18995.01    755.64 o
   4   9   4     1018.68     1149.54     62.40 o
   5   9   4     8561.41     8841.99    360.46 o
   6   9   4     1898.80     1831.98    111.44 o
   7   9   4     5801.38     5518.41    276.38 o
   8   9   4     1202.20     1172.39     92.69 o
   9   9   4     5083.31     5447.35    335.58 o
  10   9   4      549.90      572.34     91.54 o
 -10  10   4     3294.06     3170.54    300.60 o
  -9  10   4      449.12      464.13     67.34 o
  -8  10   4    11894.49    11602.73    536.68 o
  -7  10   4     2065.13     2137.76    124.88 o
  -6  10   4    26077.95    26576.03   1188.48 o
  -5  10   4     1121.35     1196.25     69.45 o
  -4  10   4    12843.11    13376.69    474.89 o
  -3  10   4      379.72      396.62     28.71 o
  -2  10   4     8017.96     7836.91    318.24 o
  -1  10   4     7496.23     7383.58    300.01 o
   0  10   4    17884.60    18576.79   1009.33 o
   1  10   4     3578.93     3713.21    157.61 o
   2  10   4    18199.40    19103.88    681.01 o
   3  10   4      319.96      349.04     38.39 o
   4  10   4     3002.29     3150.15    139.60 o
   5  10   4      845.97      808.24     54.28 o
   6  10   4      778.16      659.23     64.44 o
   7  10   4      384.38      463.65     62.92 o
   8  10   4      155.78      128.27     48.30 o
   9  10   4       30.25       52.66     59.44 o
  10  10   4       62.79       -1.48     85.52 o
 -10  11   4       10.74        9.55     60.50 o
  -9  11   4     1105.06     1273.31    121.56 o
  -8  11   4      556.13      584.84     68.16 o
  -7  11   4     1391.80     1349.52     94.66 o
  -6  11   4     2616.31     2685.84    146.35 o
  -5  11   4     2559.36     2679.10    125.56 o
  -4  11   4     4788.38     4820.52    179.25 o
  -3  11   4     1802.16     1871.17     79.30 o
  -2  11   4     7481.80     7811.99    320.79 o
  -1  11   4    10158.66    10212.51    410.83 o
   0  11   4    21893.93    21016.90   2468.38 o
   1  11   4    20451.07    20899.15    828.59 o
   2  11   4    19118.66    20044.27    712.76 o
   3  11   4     6856.85     6951.24    292.04 o
   4  11   4    10970.26    10842.13    450.83 o
   5  11   4     1225.03     1223.78     69.83 o
   6  11   4     5797.97     5807.76    287.54 o
   7  11   4     5302.59     5005.66    255.72 o
   8  11   4     5468.56     5686.44    290.39 o
   9  11   4     1705.41     1837.92    126.56 o
  10  11   4     2243.80     2573.05    360.77 o
 -10  12   4        1.09       15.41     62.88 o
  -9  12   4     8787.07     8701.66    508.38 o
  -8  12   4       35.28       45.78     57.51 o
  -7  12   4    13339.95    13531.33    622.44 o
  -6  12   4        0.46        9.96     33.36 o
  -5  12   4    10825.34    11214.54    452.77 o
  -4  12   4      186.65      196.43     26.40 o
  -3  12   4    13967.48    13746.17    488.73 o
  -2  12   4      496.13      532.50     44.14 o
  -1  12   4    19122.33    20300.17    937.63 o
   0  12   4      654.10      662.07     85.20 o
   1  12   4    18356.06    18060.73    753.86 o
   2  12   4      115.06      103.16     23.58 o
   3  12   4     5462.87     5191.01    195.66 o
   4  12   4     1481.07     1422.38     74.41 o
   5  12   4       67.43       54.95     43.83 o
   6  12   4        2.98       39.14     37.34 o
   7  12   4      356.87      439.26     60.82 o
   8  12   4       42.18       94.66     49.41 o
   9  12   4      460.17      464.11     69.77 o
 -10  13   4        9.25       17.75     61.49 o
  -9  13   4      111.98        8.68     81.47 o
  -8  13   4     1522.37     1623.98    141.36 o
  -7  13   4      127.25      122.06     57.07 o
  -6  13   4     5181.77     4915.59    249.93 o
  -5  13   4     1831.24     1842.38    134.59 o
  -4  13   4     1753.50     1932.53     83.97 o
  -3  13   4      289.78      267.35     42.76 o
  -2  13   4     6712.51     6695.10    322.15 o
  -1  13   4     2035.94     1865.71    108.55 o
   0  13   4    10962.21    11354.39    878.83 o
   1  13   4    14341.68    13920.35    725.37 o
   2  13   4    19806.11    19592.78    702.37 o
   3  13   4     3358.04     3359.41    134.47 o
   4  13   4     9772.47     9993.74    424.29 o
   5  13   4     1458.54     1552.36     99.18 o
   6  13   4     2583.02     2442.29    151.59 o
   7  13   4     2013.60     2007.49    124.33 o
   8  13   4     2563.52     2935.83    167.96 o
   9  13   4     2367.39     2636.58    211.84 o
 -10  14   4     1862.63     1638.14    199.02 o
  -9  14   4       63.99      174.37     72.79 o
  -8  14   4     8758.35     7818.95    464.88 o
  -7  14   4       98.83       77.03     58.05 o
  -6  14   4    15014.92    14613.15    686.71 o
  -5  14   4       65.72       61.74     41.52 o
  -4  14   4     3728.74     3900.82    203.40 o
  -3  14   4     2399.86     2224.18    132.78 o
  -2  14   4     8840.37     9179.97    440.87 o
  -1  14   4      592.13      638.79     57.82 o
   0  14   4    22847.68    22157.27   1363.11 o
   1  14   4      182.68      161.79     32.11 o
   2  14   4     6610.91     6422.33    288.25 o
   3  14   4       49.06       49.82     24.35 o
   4  14   4     1250.69     1360.21     90.11 o
   5  14   4      356.94      319.56     47.41 o
   6  14   4     1152.13     1157.67     86.28 o
   7  14   4      142.12      156.41     46.31 o
   8  14   4      196.34      150.95     48.15 o
   9  14   4        9.96      -14.05     49.01 o
 -10  15   4       29.02      -32.11     65.81 o
  -9  15   4       15.68       58.80     63.04 o
  -8  15   4      535.63      543.64     94.74 o
  -7  15   4     2190.32     2038.37    132.60 o
  -6  15   4      754.19      683.74     72.36 o
  -5  15   4     5599.49     5466.05    279.76 o
  -4  15   4       69.35       89.82     42.31 o
  -3  15   4     3614.17     3448.39    189.57 o
  -2  15   4     2544.79     2756.78    154.75 o
  -1  15   4    11531.86    11941.81    560.03 o
   0  15   4     3612.75     3840.06    239.35 o
   1  15   4    20158.59    20845.09   1134.59 o
   2  15   4      123.26       74.68     25.52 o
   3  15   4    16156.72    15498.41    561.98 o
   4  15   4     1762.87     1684.99    155.62 o
   5  15   4     4813.07     4831.02    434.30 o
   6  15   4      846.28      890.36     74.61 o
   7  15   4     5303.92     5022.04    256.86 o
   8  15   4      851.62      922.65     85.53 o
   9  15   4     2910.03     3138.55    185.40 o
  -9  16   4     3178.14     3027.44    380.16 o
  -8  16   4     2641.81     2399.00    338.83 o
  -7  16   4     7332.42     6974.71    480.10 o
  -6  16   4      212.18      182.17     50.04 o
  -5  16   4     9616.92     9009.81    539.85 o
  -4  16   4      693.81      827.02     92.26 o
  -3  16   4     8106.96     7512.47    394.36 o
  -2  16   4     4273.50     4109.63    271.35 o
  -1  16   4     4454.41     4177.92    225.42 o
   0  16   4     3545.21     3849.16    240.11 o
   1  16   4    12725.35    12787.63    590.98 o
   2  16   4      692.59      637.53     74.42 o
   3  16   4     5443.74     5253.04    212.83 o
   4  16   4       81.05       43.28     24.38 o
   5  16   4      191.80      232.33     50.08 o
   6  16   4      918.34      832.04     73.34 o
   7  16   4       47.96       86.96     45.22 o
   8  16   4     1427.59     1452.23    114.15 o
   9  16   4      190.98      212.35     60.76 o
  -9  17   4      159.41      163.31     77.98 o
  -8  17   4      871.33      986.10    373.96 o
  -7  17   4       72.94       96.52     52.72 o
  -6  17   4     3752.92     3544.69    317.85 o
  -5  17   4        0.49      -19.28     43.62 o
  -4  17   4     2407.54     2072.46    133.94 o
  -3  17   4     1449.95     1440.69    168.64 o
  -2  17   4     4662.07     4562.48    236.62 o
  -1  17   4     1778.74     1453.12    103.12 o
   0  17   4    10710.52    11644.07    656.35 o
   1  17   4     1041.03     1048.62    201.79 o
   2  17   4    24030.78    24055.46   1273.93 o
   3  17   4      122.65      125.14     30.32 o
   4  17   4     6346.94     5542.95    564.89 o
   5  17   4      243.76      267.19     52.69 o
   6  17   4     4858.27     4447.78    230.39 o
   7  17   4     1138.30     1028.58     86.00 o
   8  17   4     3809.08     3604.20    198.14 o
   9  17   4       23.75      -37.91     65.51 o
  -9  18   4     1709.02     1538.47    157.77 o
  -8  18   4     2824.33     2906.74    178.30 o
  -7  18   4     4443.78     4223.54    232.39 o
  -6  18   4     5025.04     4976.29    353.67 o
  -5  18   4     3209.65     3278.96    188.42 o
  -4  18   4     7507.99     7166.31    363.55 o
  -3  18   4     3238.82     2776.03    251.35 o
  -2  18   4     4909.84     4496.63    234.58 o
  -1  18   4    13247.86    12077.80   1058.38 o
   0  18   4     5096.43     5570.38    345.27 o
   1  18   4     5622.77     5382.05    274.27 o
   2  18   4     2224.88     1847.96    244.13 o
   3  18   4       68.23       66.32     34.19 o
   4  18   4      792.63      765.48     81.66 o
   5  18   4      658.22      781.68    108.49 o
   6  18   4       15.56       -0.53     37.99 o
   7  18   4     1485.89     1460.04    104.24 o
   8  18   4       31.96       48.51     55.33 o
  -9  19   4       69.66       43.98     79.34 o
  -8  19   4       14.19       29.39     57.15 o
  -7  19   4      467.41      466.74     71.06 o
  -6  19   4      855.08      855.33     86.30 o
  -5  19   4     3490.63     3184.43    187.84 o
  -4  19   4      691.88      710.68     77.67 o
  -3  19   4     6332.77     6069.04    311.12 o
  -2  19   4      141.44       96.30     68.72 o
  -1  19   4     9582.06     7163.94    584.19 o
   0  19   4       60.36        7.77     54.79 o
   1  19   4     3995.35     3947.29    212.25 o
   2  19   4     1123.05      961.73    112.27 o
   3  19   4     7732.83     5821.78    686.99 o
   4  19   4      190.20      213.12     45.98 o
   5  19   4     7087.95     6338.40    355.82 o
   6  19   4        5.22       24.47     41.29 o
   7  19   4     3166.37     3302.54    186.20 o
   8  19   4       54.13      -28.56     48.90 o
  -8  20   4     2210.81     2258.97    155.04 o
  -7  20   4     1492.43     1366.56    132.50 o
  -6  20   4     2539.46     2554.58    161.48 o
  -5  20   4     5187.15     5172.37    272.96 o
  -4  20   4     9499.93     9492.72    468.25 o
  -3  20   4     1080.63      970.29     96.47 o
  -2  20   4    11495.49    10376.37    497.76 o
  -1  20   4     1027.50      946.96    113.49 o
   0  20   4     3332.76     3510.93    203.92 o
   1  20   4       68.88      112.99     49.79 o
   2  20   4     3482.00     2838.20    291.34 o
   3  20   4     1596.16     1137.47    150.30 o
   4  20   4     1957.66     1559.14    194.81 o
   5  20   4      181.35      226.19     72.29 o
   6  20   4      759.87      775.98     95.52 o
   7  20   4       17.27       49.41     45.82 o
   8  20   4      132.93      153.29     56.09 o
  -8  21   4       53.74       59.24     63.38 o
  -7  21   4      911.82     1005.24     99.29 o
  -6  21   4      523.18      547.63     76.41 o
  -5  21   4     1993.16     2242.04    149.95 o
  -4  21   4     2877.98     3022.99    180.00 o
  -3  21   4     1319.67     1130.91     94.53 o
  -2  21   4     4324.14     4330.75    378.12 o
  -1  21   4      201.70      175.80     49.81 o
   0  21   4     6850.87     7535.08    458.14 o
   1  21   4     1196.52     1152.04     94.81 o
   2  21   4     7577.00     6874.55    484.17 o
   3  21   4     1980.79     1405.51    112.61 o
   4  21   4     7432.60     5689.07   1043.51 o
   5  21   4      517.24      430.35     96.65 o
   6  21   4     6497.74     5821.30    869.85 o
   7  21   4      286.79      222.75     97.13 o
   8  21   4     1443.26     1236.49    186.46 o
  -8  22   4       18.30      -56.47     62.49 o
  -7  22   4     3688.51     3915.27    227.04 o
  -6  22   4       25.04       64.76     55.96 o
  -5  22   4     3449.16     3707.05    213.80 o
  -4  22   4     1734.82     1899.80    132.26 o
  -3  22   4     9061.80     8354.38    408.92 o
  -2  22   4      218.36      208.23     52.18 o
  -1  22   4     4912.53     4773.50    247.73 o
   0  22   4       78.61      135.40     46.58 o
   1  22   4     3783.15     3849.14    335.90 o
   2  22   4      586.50      640.27     80.18 o
   3  22   4      696.24      480.85     72.95 o
   4  22   4      251.69      214.46     71.78 o
   5  22   4     2114.83     1873.00    263.24 o
   6  22   4      139.90      107.93     67.06 o
   7  22   4      510.40      390.52     93.57 o
  -8  23   4       14.55        3.14     64.54 o
  -7  23   4      258.19      319.73     84.05 o
  -6  23   4      441.02      466.96    108.60 o
  -5  23   4      467.96      466.99     77.95 o
  -4  23   4      547.16      626.71     78.79 o
  -3  23   4     2599.77     2504.30    153.96 o
  -2  23   4     1649.85     1387.66    146.78 o
  -1  23   4     2045.01     1996.32    126.93 o
   0  23   4      393.27      517.45     57.70 o
   1  23   4     3210.34     3004.56    329.31 o
   2  23   4     1382.51     1284.70    110.62 o
   3  23   4     6311.03     5045.97    629.09 o
   4  23   4     2993.60     2309.44    189.14 o
   5  23   4     4013.52     3345.86    796.17 o
   6  23   4      909.46      827.20    115.48 o
   7  23   4     1559.96     1284.44    243.45 o
  -7  24   4       40.75       54.64     84.94 o
  -6  24   4     4038.70     4384.56    321.71 o
  -5  24   4        3.13      -83.76     63.77 o
  -4  24   4     6812.99     7225.92    359.53 o
  -3  24   4        1.10       15.65     52.59 o
  -2  24   4     6417.15     6785.90    406.13 o
  -1  24   4      544.15      556.00     69.01 o
   0  24   4     2992.75     3132.19    156.58 o
   1  24   4      173.38       62.53     48.92 o
   2  24   4     2469.21     2515.87    260.09 o
   3  24   4      273.96      122.43     56.88 o
   4  24   4     1522.66     1320.77    141.52 o
   5  24   4        6.36      -34.25     86.32 o
   6  24   4     1110.64      881.38    175.97 o
   7  24   4        1.45      -86.25    104.36 o
  -7  25   4       17.80        7.22     92.06 o
  -6  25   4       72.37      -16.39     88.47 o
  -5  25   4     1049.41     1052.02    104.13 o
  -4  25   4      901.03      867.81    105.24 o
  -3  25   4     3575.56     3350.72    233.44 o
  -2  25   4     1102.13     1023.63    125.16 o
  -1  25   4     2065.78     2149.25    135.60 o
   0  25   4      381.27      493.99     61.86 o
   1  25   4     1781.91     2268.50    179.63 o
   2  25   4      554.01      625.56     85.96 o
   3  25   4     1854.76     2164.50    340.53 o
   4  25   4     1617.26     1580.42    186.15 o
   5  25   4     1996.84     1776.63    168.04 o
   6  25   4     1404.86     1272.86    145.50 o
  -6  26   4       56.68      140.23    159.60 o
  -5  26   4     4278.93     4329.75    380.00 o
  -4  26   4       13.09      104.62     71.72 o
  -3  26   4     7087.37     7636.01    455.15 o
  -2  26   4       11.19       46.30     49.39 o
  -1  26   4     3127.67     3251.51    181.60 o
   0  26   4      310.54      344.47     53.45 o
   1  26   4     1561.38     1731.92    283.75 o
   2  26   4      442.53      476.56     78.19 o
   3  26   4     2331.42     2551.51    284.20 o
   4  26   4      114.86       45.95     84.25 o
   5  26   4     1046.45      929.73    127.88 o
   6  26   4       86.79      152.49    175.73 o
  -6  27   4      448.58      525.82    114.63 o
  -5  27   4      114.62      135.19     85.08 o
  -4  27   4     1295.24     1373.70    138.30 o
  -3  27   4       69.11      195.80     73.53 o
  -2  27   4     3167.86     3497.21    234.50 o
  -1  27   4       22.28      166.89     84.49 o
   0  27   4     2361.34     2834.77    168.80 o
   1  27   4      593.24      643.20     93.76 o
   2  27   4     1843.25     2106.73    220.73 o
   3  27   4      709.13      859.51    126.53 o
   4  27   4     3696.29     3844.39    761.91 o
   5  27   4      858.85      771.23    175.89 o
  -5  28   4      570.95      692.02    111.66 o
  -4  28   4     1989.41     2273.90    181.70 o
  -3  28   4      446.48      492.48     88.37 o
  -2  28   4     3694.26     3970.15    260.31 o
  -1  28   4      135.33      104.88     62.37 o
   0  28   4     2560.28     3256.12    232.92 o
   1  28   4      620.52      758.69     99.55 o
   2  28   4      748.95      907.80    100.99 o
   3  28   4      418.39      516.09     84.80 o
   4  28   4      594.73      750.21    120.41 o
   5  28   4      234.66      109.79     90.71 o
  -5  29   4      471.02      396.39     95.21 o
  -4  29   4      108.10       61.63     71.82 o
  -3  29   4     1077.15     1077.07    117.50 o
  -2  29   4       21.80       27.08     83.22 o
  -1  29   4     1297.18     1482.54    140.68 o
   0  29   4       19.69       78.27     61.60 o
   1  29   4     1739.76     2203.26    176.27 o
   2  29   4      177.77      261.79     75.89 o
   3  29   4     2195.15     2811.43    187.98 o
   4  29   4      449.27      472.32    134.64 o
  -4  30   4     1856.00     1936.21    164.10 o
  -3  30   4     1691.07     2295.59    177.14 o
  -2  30   4      506.81      694.89    151.65 o
  -1  30   4     1102.23     1301.17    102.14 o
   0  30   4      231.72      324.70     73.37 o
   1  30   4     1389.07     1758.77    157.72 o
   2  30   4     1111.28     1582.90    135.22 o
   3  30   4      117.09      151.61    113.02 o
  -3  31   4      151.91      161.54     75.11 o
  -2  31   4     1851.72     2056.16    160.91 o
  -1  31   4      720.00      700.39     94.18 o
   0  31   4     1355.93     1642.09    146.30 o
   1  31   4        1.14       61.46     72.23 o
   2  31   4     1889.30     2481.25    317.13 o
  -2  32   4      621.12      754.71    100.08 o
  -1  32   4     1095.90     1178.70    123.95 o
   0  32   4      537.51      626.16    141.48 o
   1  32   4      775.70      979.37    189.64 o
 -11   0   5      632.07      488.18    117.47 o
  -9   0   5     1959.59     1910.74    204.90 o
  -7   0   5     2990.31     3034.32    369.19 o
  -5   0   5      742.61      817.65    101.66 o
  -3   0   5      311.08      317.54     55.72 o
  -1   0   5      471.36      612.99     56.99 o
   1   0   5     5546.20     5576.01    231.93 o
   3   0   5     8671.91     8758.84    487.44 o
   5   0   5     5201.16     4634.41    388.51 o
   7   0   5     4805.72     5266.29    448.75 o
   9   0   5     2835.49     3006.15    288.04 o
 -11   1   5     1253.41     1131.77    119.18 o
 -10   1   5     3737.14     3612.34    236.53 o
  -9   1   5     4866.74     4411.06    324.76 o
  -8   1   5     4459.33     4102.01    290.23 o
  -7   1   5     3847.78     3627.69    183.24 o
  -6   1   5     7832.96     7882.17    314.86 o
  -5   1   5     6424.68     6317.79    256.03 o
  -4   1   5    23138.62    23958.08    921.38 o
  -3   1   5    28532.47    29258.90   1126.52 o
  -2   1   5    35066.95    33795.63   3033.76 o
  -1   1   5    23743.54    26180.70   1004.26 o
   0   1   5    19970.46    20657.70    666.37 o
   1   1   5     8202.01     8266.04    237.73 o
   2   1   5    15373.43    16094.39    520.02 o
   3   1   5    11318.33    11439.13    405.74 o
   4   1   5     9941.22     9687.62    347.56 o
   5   1   5     5612.92     5211.04    305.56 o
   6   1   5     7562.24     7197.34    415.78 o
   7   1   5     2171.73     2041.79    146.57 o
   8   1   5     1352.30     1308.10    140.36 o
   9   1   5     1053.90     1015.25    106.19 o
  10   1   5      196.34      328.81     71.74 o
 -11   2   5      267.77      257.88     74.30 o
 -10   2   5     1144.50     1236.83    118.01 o
  -9   2   5       46.53       28.11     40.11 o
  -8   2   5     1005.21     1075.37     78.24 o
  -7   2   5        0.71       16.59     27.70 o
  -6   2   5      402.05      378.50     69.15 o
  -5   2   5     2936.94     2980.49    130.90 o
  -4   2   5      182.49      165.87     28.78 o
  -3   2   5      462.80      492.74     51.95 o
  -2   2   5     5152.17     4980.35    444.32 o
  -1   2   5    12305.59    14072.42    546.94 o
   0   2   5      569.32      492.05     28.75 o
   1   2   5     1169.44     1225.11     44.95 o
   2   2   5      132.23      139.23     26.87 o
   3   2   5       11.07        4.51     18.00 o
   4   2   5     8212.06     7940.20    287.19 o
   5   2   5      270.13      285.83     36.32 o
   6   2   5    10181.09     9677.56    548.98 o
   7   2   5      451.25      522.48     76.46 o
   8   2   5     2265.40     2631.02    280.81 o
   9   2   5      751.69      754.34     92.07 o
  10   2   5      905.11      923.66    145.69 o
 -10   3   5      798.50      749.66     95.26 o
  -9   3   5     5642.25     5672.34    277.49 o
  -8   3   5      212.24      264.45     65.97 o
  -7   3   5     7219.70     7318.57    296.14 o
  -6   3   5     3669.30     3572.38    153.13 o
  -5   3   5    26941.18    28094.27   1249.76 o
  -4   3   5     6084.23     6496.05    259.68 o
  -3   3   5    44808.00    45772.46   1745.35 o
  -2   3   5    12287.92    11708.81    661.71 o
  -1   3   5    52085.52    55311.67   2111.17 o
   0   3   5     7565.87     7352.88    242.53 o
   1   3   5    15190.75    15131.56    542.25 o
   2   3   5     1541.97     1363.24     59.19 o
   3   3   5    13653.66    13566.25    480.36 o
   4   3   5      739.77      681.52     46.76 o
   5   3   5    17834.12    17247.58    685.36 o
   6   3   5     7240.59     6856.66    398.41 o
   7   3   5     7934.79     7711.03    446.46 o
   8   3   5      501.95      487.77     75.08 o
   9   3   5      736.89      626.79     86.09 o
  10   3   5        5.25      -63.37     58.75 o
 -10   4   5       53.03      160.26     64.85 o
  -9   4   5      590.53      592.90     63.79 o
  -8   4   5       10.23       -8.98     37.06 o
  -7   4   5     1438.25     1443.82     77.11 o
  -6   4   5      569.55      589.81     52.42 o
  -5   4   5      133.11      118.35     27.13 o
  -4   4   5       54.27       63.19     25.55 o
  -3   4   5     2169.03     2215.37    102.77 o
  -2   4   5     3036.37     3222.96    141.47 o
  -1   4   5      709.42      698.31     46.09 o
   0   4   5     2339.97     2479.60     87.70 o
   1   4   5      908.79      885.71     47.27 o
   2   4   5     3508.13     3373.10    117.87 o
   3   4   5     3427.69     3095.16    119.71 o
   4   4   5       32.34       52.87     26.02 o
   5   4   5     4204.17     4083.88    175.53 o
   6   4   5     1345.83     1346.62     90.99 o
   7   4   5     2165.45     2235.26    158.75 o
   8   4   5     2727.62     2864.05    192.63 o
   9   4   5      749.19      632.84     87.94 o
  10   4   5      147.44      125.44     65.80 o
 -10   5   5     5302.14     5282.35    326.46 o
  -9   5   5      151.58      149.88     47.49 o
  -8   5   5    11543.13    11550.43    531.58 o
  -7   5   5        6.67       11.29     35.56 o
  -6   5   5    10287.13     9816.12    387.61 o
  -5   5   5       15.20       26.95     27.09 o
  -4   5   5    33790.66    35746.80   1585.32 o
  -3   5   5     2364.78     2245.18    103.83 o
  -2   5   5    60211.63    61195.71   2342.27 o
  -1   5   5     1981.10     1847.33     84.01 o
   0   5   5    39158.09    42013.69   1601.91 o
   1   5   5       14.07       30.19     16.43 o
   2   5   5    23634.60    24014.03    855.37 o
   3   5   5     1183.43     1167.12     55.17 o
   4   5   5    24282.96    24887.21    982.03 o
   5   5   5        6.67       21.47     29.66 o
   6   5   5     6978.03     7080.49    343.55 o
   7   5   5       51.08       -0.51     45.26 o
   8   5   5     3103.83     2976.83    199.96 o
   9   5   5      251.99      320.33     68.63 o
  10   5   5      850.26      961.76    144.34 o
 -10   6   5      642.31      710.00     78.77 o
  -9   6   5       19.32       93.90     42.70 o
  -8   6   5     2148.34     2000.28    146.10 o
  -7   6   5      101.44      151.10     51.58 o
  -6   6   5      166.08      204.90     33.29 o
  -5   6   5     2086.15     2072.78     96.83 o
  -4   6   5     1215.08     1212.95     64.80 o
  -3   6   5      155.26      145.23     32.66 o
  -2   6   5      156.59      188.71     48.72 o
  -1   6   5     8190.42     7822.91    351.24 o
   0   6   5      338.66      452.74     31.81 o
   1   6   5     2099.30     2126.61     85.36 o
   2   6   5     3234.78     3225.80    125.97 o
   3   6   5      969.34      982.73     49.47 o
   4   6   5     5446.92     5502.32    228.64 o
   5   6   5     1938.82     1978.23     98.02 o
   6   6   5     1582.65     1711.22    107.13 o
   7   6   5     1163.72     1119.51    109.65 o
   8   6   5      641.63      781.90     91.85 o
   9   6   5      891.84     1000.60    107.73 o
  10   6   5      639.39      558.12    124.23 o
 -10   7   5      288.35      410.24     62.25 o
  -9   7   5     3066.22     3030.65    166.51 o
  -8   7   5        9.43       19.08     51.59 o
  -7   7   5    14697.06    14771.44    671.13 o
  -6   7   5       18.53       35.13     33.91 o
  -5   7   5    24955.11    24990.84    961.88 o
  -4   7   5      442.52      455.88     39.33 o
  -3   7   5    18519.35    18208.99    820.25 o
  -2   7   5     3633.25     3706.19    155.61 o
  -1   7   5    18405.27    17994.77    706.97 o
   0   7   5      731.39      801.12     45.90 o
   1   7   5    48471.69    51684.46   1795.11 o
   2   7   5       76.60       72.15     18.38 o
   3   7   5    21381.69    22386.77    879.63 o
   4   7   5     1266.23     1166.41     64.82 o
   5   7   5     6874.27     6772.25    279.94 o
   6   7   5      264.30      230.97     45.79 o
   7   7   5     3366.49     3562.57    192.05 o
   8   7   5        9.14      100.32     55.96 o
   9   7   5      978.76      926.19    104.30 o
  10   7   5        6.21      -20.33     60.75 o
 -10   8   5      338.89      318.32     71.23 o
  -9   8   5     1667.50     1677.41    197.13 o
  -8   8   5       54.35       33.29     43.05 o
  -7   8   5      773.91      810.11     70.88 o
  -6   8   5      330.51      274.89     48.59 o
  -5   8   5       11.54       41.40     45.06 o
  -4   8   5      404.12      387.18     36.71 o
  -3   8   5      153.00      170.79     54.88 o
  -2   8   5      478.57      468.08     32.93 o
  -1   8   5       30.37        5.21     14.89 o
   0   8   5    11872.26    12118.94    475.24 o
   1   8   5     1592.97     1720.93     72.95 o
   2   8   5     3435.53     3333.87    116.97 o
   3   8   5     4976.62     4470.20    187.82 o
   4   8   5     1635.04     1559.37     79.52 o
   5   8   5     8099.83     7960.94    326.70 o
   6   8   5     1893.58     1836.70    111.75 o
   7   8   5      710.08      766.87     72.85 o
   8   8   5     4227.03     4368.01    230.66 o
   9   8   5      153.25      151.48     60.86 o
  10   8   5     1343.61     1689.27    202.44 o
 -10   9   5     1987.54     1972.89    242.26 o
  -9   9   5     1498.06     1620.61    134.60 o
  -8   9   5     9111.96     9016.39    424.43 o
  -7   9   5     2754.92     2771.11    151.79 o
  -6   9   5    18289.69    18562.36    837.55 o
  -5   9   5     4352.35     4261.83    178.85 o
  -4   9   5    19639.02    19626.04    759.70 o
  -3   9   5     3364.44     3464.85    175.21 o
  -2   9   5    19666.27    19686.71    774.22 o
  -1   9   5     4331.95     4311.02    181.44 o
   0   9   5    22676.07    23230.68    911.79 o
   1   9   5     4994.64     5129.19    188.87 o
   2   9   5    32356.58    32497.43   1154.89 o
   3   9   5    10587.86    10646.61    496.90 o
   4   9   5    14494.50    14474.06    577.09 o
   5   9   5     1012.36      989.95     62.37 o
   6   9   5     2102.82     2036.44    122.54 o
   7   9   5      178.73      194.82     48.59 o
   8   9   5     2227.25     2615.39    154.96 o
   9   9   5      770.22      806.70    159.44 o
 -10  10   5       12.47      124.14     70.26 o
  -9  10   5      769.05      810.81     99.01 o
  -8  10   5     1354.89     1256.28    116.72 o
  -7  10   5     1811.01     1748.75    110.41 o
  -6  10   5      145.60      121.26     51.15 o
  -5  10   5       55.99       60.40     42.63 o
  -4  10   5      833.15      781.95     51.80 o
  -3  10   5        6.37       56.36     39.47 o
  -2  10   5      432.10      360.66     32.96 o
  -1  10   5       62.71       88.53     21.09 o
   0  10   5      508.04      529.10     30.46 o
   1  10   5     5653.08     5456.13    200.42 o
   2  10   5     4027.77     3907.50    150.93 o
   3  10   5     8595.81     8439.14    349.31 o
   4  10   5      773.71      781.97     53.12 o
   5  10   5     3712.87     3737.86    196.68 o
   6  10   5       10.49        8.87     36.54 o
   7  10   5     2710.57     2953.24    254.51 o
   8  10   5       99.10       46.10     71.83 o
   9  10   5     1876.31     2113.50    165.44 o
 -10  11   5      993.40     1089.80    118.95 o
  -9  11   5     2001.03     2133.96    165.00 o
  -8  11   5     2312.74     2627.67    210.79 o
  -7  11   5    12172.79    12104.33    686.90 o
  -6  11   5    16151.73    15942.54    891.62 o
  -5  11   5    16668.79    17545.43    794.16 o
  -4  11   5    10945.99    10849.68    389.81 o
  -3  11   5    11412.31    11554.58    468.36 o
  -2  11   5     2440.02     2400.12    190.67 o
  -1  11   5    15690.39    16250.42    646.54 o
   0  11   5    17672.68    17527.78    802.33 o
   1  11   5    34513.93    34717.39   1365.02 o
   2  11   5    11451.23    11328.77    411.91 o
   3  11   5    16027.68    14847.21    549.72 o
   4  11   5     6235.42     6489.89    266.33 o
   5  11   5     3099.81     3251.75    146.57 o
   6  11   5     2623.65     2574.35    145.46 o
   7  11   5     1064.17     1045.56     85.11 o
   8  11   5      944.41     1010.08     88.05 o
   9  11   5     1118.52     1209.59    100.37 o
 -10  12   5     1076.01     1130.81    122.20 o
  -9  12   5       15.40      105.44     65.15 o
  -8  12   5     1006.22      853.25     99.68 o
  -7  12   5      155.28      230.02     67.61 o
  -6  12   5     1896.22     2005.03    153.15 o
  -5  12   5        7.69       42.91     42.94 o
  -4  12   5      341.38      388.43     54.45 o
  -3  12   5      128.65      127.75     40.66 o
  -2  12   5      476.24      530.10     50.37 o
  -1  12   5      865.51      940.67     55.82 o
   0  12   5     2657.46     2468.74    128.33 o
   1  12   5     1188.60     1096.47     62.31 o
   2  12   5     1498.23     1482.69     70.57 o
   3  12   5       47.75       37.11     25.16 o
   4  12   5     6254.28     6477.67    268.69 o
   5  12   5      120.04      129.76     49.90 o
   6  12   5     2550.81     2610.56    145.70 o
   7  12   5        6.45      -38.33     40.23 o
   8  12   5     1227.57     1348.85    102.99 o
   9  12   5        5.46       13.32     53.21 o
 -10  13   5      268.16      409.57     83.06 o
  -9  13   5     3068.46     2841.98    225.65 o
  -8  13   5     1582.46     1464.74    135.83 o
  -7  13   5     6508.26     6537.07    392.96 o
  -6  13   5     6849.49     6902.35    409.81 o
  -5  13   5    14424.12    14686.67    686.22 o
  -4  13   5     7199.08     7463.22    311.44 o
  -3  13   5    12680.40    12461.21    526.55 o
  -2  13   5     2874.32     3022.58    160.88 o
  -1  13   5    14216.44    14829.69    590.91 o
   0  13   5     7566.37     6695.24    470.76 o
   1  13   5    18532.68    18560.87    853.42 o
   2  13   5     9745.79     8736.83    324.25 o
   3  13   5    22534.36    22209.13    796.84 o
   4  13   5     3375.95     3348.12    174.41 o
   5  13   5     2679.31     2619.80    143.99 o
   6  13   5      550.29      534.10     60.80 o
   7  13   5      471.97      495.33     87.22 o
   8  13   5      442.88      539.59     67.82 o
   9  13   5     1611.81     1673.38    122.56 o
  -9  14   5      599.86      664.92     98.11 o
  -8  14   5      152.52      153.04     70.98 o
  -7  14   5      269.14      303.30     72.53 o
  -6  14   5      196.52      302.23     72.44 o
  -5  14   5      127.86      107.96     45.13 o
  -4  14   5     1033.05     1085.30     86.87 o
  -3  14   5       72.66       80.91     41.46 o
  -2  14   5       12.96       22.32     31.70 o
  -1  14   5       32.53       30.59     31.06 o
   0  14   5      576.42      526.76     90.95 o
   1  14   5     3266.35     2769.19    305.94 o
   2  14   5       32.47       59.53     26.21 o
   3  14   5     2750.40     2720.92    115.06 o
   4  14   5      579.93      604.04     59.35 o
   5  14   5     1725.95     1483.15     97.63 o
   6  14   5       69.41       68.61     40.90 o
   7  14   5     2630.30     2704.70    157.30 o
   8  14   5        4.19       33.00     47.23 o
   9  14   5     2053.59     1982.21    135.08 o
  -9  15   5      756.96      773.16    105.26 o
  -8  15   5     5435.75     5138.86    327.26 o
  -7  15   5     1555.27     1525.07    138.16 o
  -6  15   5    16160.51    15956.40    755.98 o
  -5  15   5      493.27      427.64     60.13 o
  -4  15   5    13020.61    12695.75    604.16 o
  -3  15   5     3662.64     3385.73    195.16 o
  -2  15   5    12856.34    13358.92    631.74 o
  -1  15   5     1611.76     1566.61     98.50 o
   0  15   5    19200.84    16656.28   1007.13 o
   1  15   5     3449.83     2606.47    243.91 o
   2  15   5    24962.66    25866.41   1184.75 o
   3  15   5     3683.77     3537.10    144.37 o
   4  15   5     7533.21     7006.10    516.02 o
   5  15   5     1382.81     1298.56     90.26 o
   6  15   5     3167.53     3074.36    168.75 o
   7  15   5       30.02      -32.55     40.96 o
   8  15   5     1822.07     1755.85    121.09 o
   9  15   5      232.19      229.26     64.48 o
  -9  16   5      144.18       87.59     75.66 o
  -8  16   5      416.43      261.39     74.12 o
  -7  16   5      337.20      140.77     69.08 o
  -6  16   5      238.92      228.58     53.99 o
  -5  16   5      406.73      329.33     58.54 o
  -4  16   5     1121.06     1052.23     92.78 o
  -3  16   5      991.88     1057.34     84.91 o
  -2  16   5      247.46      279.97     47.70 o
  -1  16   5       65.88       92.20     37.34 o
   0  16   5     1628.74     1526.00     98.11 o
   1  16   5      608.67      548.49    133.96 o
   2  16   5     2270.50     1578.47    360.62 o
   3  16   5      374.43      401.55     58.15 o
   4  16   5     1875.25     1766.27    109.14 o
   5  16   5     2532.23     2279.53    132.60 o
   6  16   5     1357.40     1461.66    139.98 o
   7  16   5       14.54       66.48     44.66 o
   8  16   5      993.35      970.04     89.33 o
  -9  17   5     2264.65     2243.89    363.39 o
  -8  17   5       65.35      116.28    125.74 o
  -7  17   5     5958.87     5339.96    645.39 o
  -6  17   5     1881.76     1752.56    122.64 o
  -5  17   5    20533.88    19046.63    900.47 o
  -4  17   5      311.37      287.83     57.71 o
  -3  17   5    13428.49    13553.39    639.95 o
  -2  17   5      744.17      767.27     94.63 o
  -1  17   5    18737.67    19307.12    886.23 o
   0  17   5     1676.17     1493.14    123.72 o
   1  17   5    13696.75    12792.63    969.09 o
   2  17   5     3407.46     2870.58    366.51 o
   3  17   5    13189.99    12038.89   1099.70 o
   4  17   5       59.46       92.36     35.80 o
   5  17   5     6591.66     5919.77    460.63 o
   6  17   5      591.41      565.88     63.78 o
   7  17   5     3186.52     3100.60    208.62 o
   8  17   5        7.47      -64.05     45.62 o
  -9  18   5      262.10      209.70     88.13 o
  -8  18   5      422.08      403.00     95.15 o
  -7  18   5      775.46      752.74     84.69 o
  -6  18   5      369.45      279.10     62.15 o
  -5  18   5     1332.73     1039.67     92.26 o
  -4  18   5     2497.71     2260.54    144.93 o
  -3  18   5      185.12      180.82     49.62 o
  -2  18   5        7.71       55.98     41.26 o
  -1  18   5     1477.09     1436.59     97.76 o
   0  18   5       29.83       19.82     41.98 o
   1  18   5     1044.94     1086.49    142.71 o
   2  18   5     1902.25     1172.55    191.58 o
   3  18   5      186.82      268.19     77.17 o
   4  18   5     1596.85     1366.43    128.70 o
   5  18   5      794.96      827.43    104.91 o
   6  18   5     1189.41     1113.25     87.82 o
   7  18   5     2065.03     2116.43    134.74 o
   8  18   5      277.17      245.69     60.82 o
  -8  19   5     3965.01     4028.84    541.51 o
  -7  19   5      115.58       69.10     95.78 o
  -6  19   5     5385.79     5116.56    278.05 o
  -5  19   5      154.19      236.10     60.25 o
  -4  19   5    16652.06    15482.95    818.46 o
  -3  19   5      125.17      158.83     47.84 o
  -2  19   5    14746.75    14292.15    741.09 o
  -1  19   5      547.82      501.06     82.69 o
   0  19   5    11589.82    12099.31    571.44 o
   1  19   5     1088.93     1068.57    104.95 o
   2  19   5    10042.87     7680.27    392.24 o
   3  19   5       25.31       44.71     41.72 o
   4  19   5    10106.79     8314.18   1129.91 o
   5  19   5        3.28        2.81     55.87 o
   6  19   5     2105.92     2230.18    181.34 o
   7  19   5      110.04       91.57     71.56 o
   8  19   5     1390.96     1555.81    156.58 o
  -8  20   5      233.70      180.23     84.64 o
  -7  20   5       29.49      104.78     81.88 o
  -6  20   5      684.83      648.70    111.19 o
  -5  20   5      100.94       34.91     72.70 o
  -4  20   5     1017.71      910.32    118.76 o
  -3  20   5      497.31      473.02    155.31 o
  -2  20   5       22.79       -7.57     55.58 o
  -1  20   5      187.43      215.88     62.98 o
   0  20   5      223.86      334.50     49.85 o
   1  20   5       44.95       54.00     48.70 o
   2  20   5      582.89      527.03     58.70 o
   3  20   5     1287.69      819.45     84.23 o
   4  20   5       70.81       93.58     60.32 o
   5  20   5     3506.06     3109.03    426.50 o
   6  20   5     1061.66     1078.96    123.28 o
   7  20   5      551.66      508.05    155.07 o
  -8  21   5      436.23      521.01    107.96 o
  -7  21   5     2743.57     2515.34    210.99 o
  -6  21   5     1332.07     1133.68    137.09 o
  -5  21   5     6489.46     6235.19    398.09 o
  -4  21   5     1316.99     1222.53    134.47 o
  -3  21   5    11425.92    10989.74   1253.18 o
  -2  21   5     1676.93     1302.07    122.91 o
  -1  21   5    13591.59    13266.13   1233.31 o
   0  21   5     1449.71     1393.46    129.30 o
   1  21   5     7085.57     7098.70    355.98 o
   2  21   5     1420.44     1407.01    129.69 o
   3  21   5     3578.21     2606.69    168.44 o
   4  21   5      763.18      712.79    101.45 o
   5  21   5     4572.55     3052.73    315.22 o
   6  21   5      392.82      503.32    101.34 o
   7  21   5     2677.16     2876.69    620.51 o
  -8  22   5      379.55      344.79    160.55 o
  -7  22   5        7.47      -18.01     80.03 o
  -6  22   5      434.37      318.48    101.94 o
  -5  22   5      538.70      638.97    113.50 o
  -4  22   5      128.25      155.48     77.70 o
  -3  22   5      609.18      459.22     88.90 o
  -2  22   5      199.25      222.38     71.57 o
  -1  22   5      251.54      246.30     71.28 o
   0  22   5      241.18      272.17     58.78 o
   1  22   5       96.30      163.42     53.86 o
   2  22   5      475.63      531.65     81.62 o
   3  22   5      100.63       64.09     63.50 o
   4  22   5     2483.97     1903.61    467.75 o
   5  22   5       22.63      -13.33     64.75 o
   6  22   5     1319.47     1322.63    318.96 o
   7  22   5      142.14      163.49     81.21 o
  -7  23   5      497.46      448.11    115.05 o
  -6  23   5     1521.65     1374.96    157.86 o
  -5  23   5     1177.08     1212.76    143.97 o
  -4  23   5     6372.16     6406.28    398.63 o
  -3  23   5     4005.75     3601.88    414.58 o
  -2  23   5    10938.30    11039.11    689.10 o
  -1  23   5     2458.38     2146.63    167.04 o
   0  23   5     3986.30     4043.32    355.47 o
   1  23   5      551.07      517.34     72.52 o
   2  23   5     2237.26     2401.87    269.93 o
   3  23   5     1160.19      944.18    112.09 o
   4  23   5     2874.32     2161.27    184.93 o
   5  23   5      870.39      846.89    200.05 o
   6  23   5     2076.80     1653.55    381.19 o
  -7  24   5      319.08      300.00    107.14 o
  -6  24   5        6.25     -118.59     88.62 o
  -5  24   5       59.82       92.10     81.69 o
  -4  24   5       20.67      -41.78     80.99 o
  -3  24   5       80.06      130.38     67.96 o
  -2  24   5        7.64        9.98     67.24 o
  -1  24   5      291.35      317.08     74.60 o
   0  24   5      263.79      305.81     98.66 o
   1  24   5      414.66      442.06     69.38 o
   2  24   5        3.36       62.56     55.17 o
   3  24   5      426.30      330.79     69.67 o
   4  24   5       70.97       26.52     69.88 o
   5  24   5     1104.46      981.81    127.14 o
   6  24   5       47.59       95.58     86.48 o
  -6  25   5     1517.99     1511.80    167.77 o
  -5  25   5      769.59      976.22    127.00 o
  -4  25   5     3240.30     3981.97    272.52 o
  -3  25   5     3322.69     3362.56    235.92 o
  -2  25   5     4956.92     5483.20    459.09 o
  -1  25   5     2328.36     2240.32    172.29 o
   0  25   5     6202.11     6439.10    330.21 o
   1  25   5      944.39     1170.99    167.71 o
   2  25   5      609.55      752.94     91.34 o
   3  25   5      829.54      954.04    100.79 o
   4  25   5     1359.12     1110.08    170.41 o
   5  25   5     1098.52     1055.45    148.23 o
   6  25   5     1479.52     1364.04    242.66 o
  -6  26   5      160.73       82.77     94.58 o
  -5  26   5       10.05      -14.86     80.36 o
  -4  26   5       27.90       46.84     76.56 o
  -3  26   5       83.96      -22.78     85.28 o
  -2  26   5       54.53       53.19     91.56 o
  -1  26   5       21.95      -15.28     77.65 o
   0  26   5      893.88      885.71     90.45 o
   1  26   5      269.20      330.51     77.17 o
   2  26   5      148.78      236.42     69.27 o
   3  26   5      186.32      266.25     93.75 o
   4  26   5      839.57      780.85    322.06 o
   5  26   5       31.70      -21.81     77.94 o
  -5  27   5     2075.30     2302.60    196.14 o
  -4  27   5      588.40      683.44    108.43 o
  -3  27   5     5133.68     5772.13    421.01 o
  -2  27   5     1005.69     1158.07    121.99 o
  -1  27   5     4485.00     4512.07    306.64 o
   0  27   5     1403.92     1689.21    124.59 o
   1  27   5     2412.54     2629.17    203.03 o
   2  27   5      119.18      209.55     70.75 o
   3  27   5     3206.22     3429.26    233.06 o
   4  27   5      176.08      131.42    111.35 o
   5  27   5     2443.12     2314.01    304.18 o
  -5  28   5       40.05      -16.99     88.78 o
  -4  28   5      139.43      118.81     80.36 o
  -3  28   5       89.90      141.06     71.72 o
  -2  28   5      234.95      340.47    142.59 o
  -1  28   5       17.51      -18.26     58.17 o
   0  28   5      516.12      604.39    114.53 o
   1  28   5      342.57      229.91     75.15 o
   2  28   5      127.04       58.89     64.89 o
   3  28   5      911.40     1047.81    115.61 o
   4  28   5       20.02      -41.01     78.97 o
  -4  29   5     2359.23     2526.60    198.05 o
  -3  29   5      298.99      336.66    199.10 o
  -2  29   5     3395.73     3679.21    248.70 o
  -1  29   5      165.49      168.05     56.85 o
   0  29   5     2620.97     2751.21    206.71 o
   1  29   5      394.31      386.57     83.60 o
   2  29   5     2989.49     4219.32    261.33 o
   3  29   5       40.27      -58.39     65.70 o
  -3  30   5       23.58       -5.49     65.17 o
  -2  30   5        1.48       44.17     60.44 o
  -1  30   5      659.36      647.18     77.30 o
   0  30   5       69.49      150.19     67.18 o
   1  30   5      444.96      686.77    124.04 o
   2  30   5      104.17       74.18     86.31 o
   3  30   5       90.29      100.33     76.12 o
  -2  31   5       71.99       52.90     70.72 o
  -1  31   5     3314.74     3791.49    494.93 o
   0  31   5       39.43       51.27     92.12 o
   1  31   5     2553.24     3491.30    339.46 o
 -10   0   6     3315.49     3338.06    322.06 o
  -8   0   6     2247.32     2316.82    160.92 o
  -6   0   6     4649.64     4639.39    302.11 o
  -4   0   6    11107.11    11798.16    660.26 o
  -2   0   6    46322.20    47367.76   2569.01 o
   0   0   6    53157.05    55041.54   2507.08 o
   2   0   6    30566.23    31672.18   1438.57 o
   4   0   6     4908.36     4576.68    269.26 o
   6   0   6    19522.53    19484.42   1523.18 o
   8   0   6     8276.52     7476.98    619.80 o
 -10   1   6     1986.10     1986.00    159.05 o
  -9   1   6     4497.18     4318.31    273.58 o
  -8   1   6     3387.15     3110.87    240.25 o
  -7   1   6     2841.14     2939.99    134.12 o
  -6   1   6     1245.34     1441.04    102.52 o
  -5   1   6     3032.38     3112.56    139.03 o
  -4   1   6     6907.43     6527.91    284.48 o
  -3   1   6     3693.43     3247.65    267.53 o
  -2   1   6     3126.15     2993.80    133.10 o
  -1   1   6    10930.21    12071.79    468.68 o
   0   1   6      597.88      588.97     28.91 o
   1   1   6      137.80      144.41     14.91 o
   2   1   6     2171.76     2112.58     77.85 o
   3   1   6        7.73       13.79     14.89 o
   4   1   6      125.35      134.37     26.24 o
   5   1   6     1026.18      919.46     69.31 o
   6   1   6      876.14      966.15     90.47 o
   7   1   6       72.49       67.58     48.04 o
   8   1   6       18.96       29.43     80.51 o
   9   1   6      464.62      532.52    102.77 o
 -10   2   6        5.07       37.94     60.44 o
  -9   2   6     5860.72     5974.56    362.11 o
  -8   2   6     1667.74     1678.78    106.13 o
  -7   2   6     8679.72     8556.52    347.10 o
  -6   2   6      265.14      315.09     41.32 o
  -5   2   6     4526.17     4707.00    197.82 o
  -4   2   6     1597.99     1766.21     97.79 o
  -3   2   6    22888.83    20733.80   1297.80 o
  -2   2   6     3421.09     3348.11    228.73 o
  -1   2   6    56587.30    61095.88   2328.89 o
   0   2   6    12246.04    14047.49    553.78 o
   1   2   6    29036.50    29527.41    884.67 o
   2   2   6     2856.85     2984.94    115.51 o
   3   2   6    13692.20    13163.47    513.55 o
   4   2   6     2202.14     2185.89     91.97 o
   5   2   6    16529.24    16226.23    646.89 o
   6   2   6      601.78      598.68     71.69 o
   7   2   6     7765.92     7392.46    430.45 o
   8   2   6      796.04      906.06     96.50 o
   9   2   6     4223.94     4152.48    267.46 o
 -10   3   6     3624.64     3599.22    242.33 o
  -9   3   6     1122.88     1014.26     82.93 o
  -8   3   6     4380.49     4253.89    216.01 o
  -7   3   6     3579.69     3697.95    189.26 o
  -6   3   6     4767.94     4936.91    206.14 o
  -5   3   6      756.24      762.55     54.41 o
  -4   3   6     8239.63     8537.68    344.14 o
  -3   3   6     1347.39     1200.58     72.50 o
  -2   3   6    16128.71    16861.29    753.08 o
  -1   3   6     7653.99     7936.23    312.65 o
   0   3   6     8096.28     8674.41    282.34 o
   1   3   6     1094.53     1117.91     60.68 o
   2   3   6       52.04       37.99     17.70 o
   3   3   6      366.92      382.55     32.49 o
   4   3   6      174.83      156.54     27.83 o
   5   3   6     1666.54     1662.34     86.68 o
   6   3   6        2.63       -0.63     42.51 o
   7   3   6      199.84      286.19     63.03 o
   8   3   6      142.52      172.69     61.77 o
   9   3   6       19.56       20.82     53.24 o
 -10   4   6     1773.41     1545.69    138.77 o
  -9   4   6      643.17      643.57     70.69 o
  -8   4   6     3500.44     3322.69    176.92 o
  -7   4   6     2882.30     2971.06    141.37 o
  -6   4   6     5025.58     5270.95    256.42 o
  -5   4   6     3768.25     3904.80    167.91 o
  -4   4   6    14820.53    14203.07    554.82 o
  -3   4   6     4110.76     3877.58    172.39 o
  -2   4   6    27936.56    29600.75   1310.14 o
  -1   4   6     7491.59     7282.26    289.14 o
   0   4   6    35529.07    38001.35   1211.90 o
   1   4   6    10525.59    10183.79    331.00 o
   2   4   6    12574.23    12685.00    450.15 o
   3   4   6     2353.31     2342.86     96.39 o
   4   4   6     9610.45     9702.06    350.51 o
   5   4   6     2884.73     2774.94    155.17 o
   6   4   6     9114.73     9567.52    458.37 o
   7   4   6     4167.11     4136.46    256.84 o
   8   4   6     4803.93     4855.01    298.25 o
   9   4   6      514.53      558.96     83.74 o
 -10   5   6       83.75      -29.83     57.62 o
  -9   5   6     5869.10     6067.54    297.56 o
  -8   5   6      484.45      535.29    107.92 o
  -7   5   6     6457.51     6522.63    320.52 o
  -6   5   6     1048.27     1098.74     85.79 o
  -5   5   6    12023.78    11103.79    606.25 o
  -4   5   6      385.95      327.28     40.26 o
  -3   5   6    14942.89    14296.68    566.73 o
  -2   5   6     1911.12     1925.50     91.49 o
  -1   5   6      383.95      370.38     31.09 o
   0   5   6        3.08       14.74     15.20 o
   1   5   6      706.68      706.06     43.77 o
   2   5   6     1469.06     1305.46     62.48 o
   3   5   6     1705.16     1648.74     73.27 o
   4   5   6      653.95      638.61     47.81 o
   5   5   6       56.90        7.25     30.05 o
   6   5   6      742.40      698.15     65.65 o
   7   5   6      599.48      545.55     89.10 o
   8   5   6       64.45       68.64     57.21 o
   9   5   6      154.08      161.18     68.38 o
 -10   6   6      361.45      307.43    104.76 o
  -9   6   6      897.99      986.57     83.72 o
  -8   6   6     4468.29     4175.98    213.67 o
  -7   6   6      287.65      311.57     51.91 o
  -6   6   6     3415.03     3638.41    158.65 o
  -5   6   6     6488.30     6370.26    305.31 o
  -4   6   6     5489.12     5419.82    226.47 o
  -3   6   6    15831.16    15592.35    614.54 o
  -2   6   6    13266.09    12162.53    479.42 o
  -1   6   6    13748.58    12951.96    506.77 o
   0   6   6    12893.23    13385.40    517.96 o
   1   6   6    13905.43    14763.25    520.29 o
   2   6   6    11410.03    11142.79    403.38 o
   3   6   6     7353.20     7227.11    263.11 o
   4   6   6    12827.67    12983.69    520.86 o
   5   6   6     7662.92     7674.72    317.01 o
   6   6   6     3450.44     3551.01    160.51 o
   7   6   6     4446.09     4547.88    235.40 o
   8   6   6     1688.71     1657.03    194.57 o
   9   6   6      833.49      748.24     96.24 o
 -10   7   6     2386.28     2317.71    172.71 o
  -9   7   6       50.70       -8.31     49.42 o
  -8   7   6     5119.65     4937.75    246.75 o
  -7   7   6       67.81       86.39     42.74 o
  -6   7   6     9917.01     9780.55    386.80 o
  -5   7   6        4.27      -11.07     39.28 o
  -4   7   6     4123.11     3979.57    207.70 o
  -3   7   6     1080.76     1028.74     63.87 o
  -2   7   6     2517.33     2070.34     96.36 o
  -1   7   6      679.81      748.43     38.62 o
   0   7   6     9067.09     9354.34    336.41 o
   1   7   6     1086.58     1106.74     67.49 o
   2   7   6       32.60       16.42     18.77 o
   3   7   6       50.49       14.97     23.06 o
   4   7   6       50.63       41.56     29.00 o
   5   7   6     1690.97     1729.63     90.20 o
   6   7   6       68.24       74.63     34.56 o
   7   7   6        7.43       55.51     55.71 o
   8   7   6      675.87      888.37     99.92 o
   9   7   6      192.03      182.33     67.13 o
 -10   8   6       29.65       17.44    104.20 o
  -9   8   6     1163.40     1302.75    257.76 o
  -8   8   6     1222.07     1082.60    106.50 o
  -7   8   6     6345.68     6195.92    301.61 o
  -6   8   6     1849.67     1705.07    108.19 o
  -5   8   6    13562.29    12633.43    497.96 o
  -4   8   6     5005.97     4871.09    356.92 o
  -3   8   6    15003.30    14937.17    586.07 o
  -2   8   6     8592.47     8340.83    328.90 o
  -1   8   6    13015.25    13617.25    610.65 o
   0   8   6     4619.47     4641.05    175.29 o
   1   8   6    26183.25    27445.81    957.29 o
   2   8   6     5923.62     5572.96    190.29 o
   3   8   6    19593.15    19799.51    911.34 o
   4   8   6    13777.11    13756.18    547.46 o
   5   8   6     9464.39     9843.62    401.09 o
   6   8   6     2351.58     2421.53    118.93 o
   7   8   6     5548.27     5772.00    290.90 o
   8   8   6      533.58      636.39     71.12 o
   9   8   6     1370.50     1649.51    141.88 o
 -10   9   6      443.39      375.89     79.63 o
  -9   9   6     2379.47     2264.52    169.85 o
  -8   9   6       27.49        2.50     55.64 o
  -7   9   6     4710.21     4734.24    342.41 o
  -6   9   6      146.31      204.01     60.25 o
  -5   9   6     7425.54     7107.52    287.42 o
  -4   9   6     4830.40     4793.16    297.09 o
  -3   9   6    15773.23    15815.59    616.75 o
  -2   9   6     1162.94     1105.90     58.58 o
  -1   9   6     1733.04     1800.80    134.71 o
   0   9   6      490.23      464.46     32.81 o
   1   9   6     3411.09     3499.03    135.18 o
   2   9   6        3.24       28.01     20.31 o
   3   9   6     2570.45     2479.24    134.76 o
   4   9   6      261.13      278.21     37.09 o
   5   9   6        8.52        2.96     30.23 o
   6   9   6       44.54       16.61     39.48 o
   7   9   6      132.73      182.12     49.05 o
   8   9   6       42.17       37.37     47.63 o
   9   9   6       35.89      -16.97    159.76 o
 -10  10   6      319.63      389.80     83.88 o
  -9  10   6        1.58       11.84     55.12 o
  -8  10   6     1528.33     1551.08    134.09 o
  -7  10   6       32.02       46.01     81.71 o
  -6  10   6     9662.35     9843.68    566.74 o
  -5  10   6     4058.13     3938.31    198.34 o
  -4  10   6    22256.55    22200.91    995.12 o
  -3  10   6     1292.01      884.82    162.53 o
  -2  10   6    12370.86    12568.17    570.35 o
  -1  10   6     3366.98     3302.80    169.51 o
   0  10   6    16874.13    15955.91    565.76 o
   1  10   6     3656.92     3562.41    138.52 o
   2  10   6    21581.23    20395.07    664.37 o
   3  10   6     2674.26     2787.28    115.10 o
   4  10   6    21878.79    21750.57    856.93 o
   5  10   6      506.20      459.02     45.54 o
   6  10   6     6418.47     6261.84    311.56 o
   7  10   6     1124.62     1090.86     88.04 o
   8  10   6     2132.54     2331.66    144.17 o
   9  10   6       92.77      213.29     72.18 o
 -10  11   6     1378.76     1516.39    141.07 o
  -9  11   6      746.30      762.66    101.06 o
  -8  11   6     2857.67     2832.59    199.74 o
  -7  11   6      986.19      870.31     99.48 o
  -6  11   6    12608.82    12251.28    696.67 o
  -5  11   6     3829.51     3987.01    259.34 o
  -4  11   6     7368.76     7653.07    360.42 o
  -3  11   6     2629.04     2726.26    195.10 o
  -2  11   6     2443.35     2614.11    119.41 o
  -1  11   6     3038.37     2979.69    172.07 o
   0  11   6      988.04     1001.00     65.02 o
   1  11   6       20.04       20.09     40.26 o
   2  11   6     3097.95     2820.28    116.09 o
   3  11   6      319.96      310.24     34.28 o
   4  11   6     1528.23     1395.12     76.36 o
   5  11   6     1748.98     1844.17     95.35 o
   6  11   6        5.68      -53.17     36.84 o
   7  11   6        9.80       11.53     43.32 o
   8  11   6       37.19       -5.72     45.80 o
   9  11   6      222.43      230.87     59.47 o
  -9  12   6      624.48      671.75     95.12 o
  -8  12   6       24.21      -49.02     53.42 o
  -7  12   6     4335.92     4196.74    270.25 o
  -6  12   6      398.84      438.17     77.35 o
  -5  12   6     8372.13     8881.94    520.68 o
  -4  12   6      426.48      508.59     81.25 o
  -3  12   6    20704.98    20546.00    950.10 o
  -2  12   6       50.99       -6.99     34.95 o
  -1  12   6    11223.76    10367.29    887.79 o
   0  12   6        2.80      -27.24     29.68 o
   1  12   6    14899.44    14298.90    575.35 o
   2  12   6     1034.24     1031.05     56.69 o
   3  12   6    21762.43    21631.26    773.46 o
   4  12   6      443.44      462.51     57.76 o
   5  12   6    15167.88    15546.56    721.97 o
   6  12   6       49.97       92.95     42.47 o
   7  12   6     2014.83     1991.17    125.45 o
   8  12   6        2.08      -37.09     46.49 o
   9  12   6     2049.57     2350.69    150.58 o
  -9  13   6      509.21      605.91     96.71 o
  -8  13   6     2612.22     2659.81    196.61 o
  -7  13   6     2076.22     2139.84    169.67 o
  -6  13   6     1771.34     1751.12    151.25 o
  -5  13   6     5690.24     5628.40    351.03 o
  -4  13   6     5697.48     5661.11    243.36 o
  -3  13   6     1147.82     1054.17     79.78 o
  -2  13   6      748.81      617.40     73.40 o
  -1  13   6     1143.80     1152.87     80.55 o
   0  13   6      994.94      941.57     89.82 o
   1  13   6      220.54      222.86     49.05 o
   2  13   6     2717.30     2454.37    106.46 o
   3  13   6        3.21       15.23     27.17 o
   4  13   6      166.10      194.49     34.12 o
   5  13   6        0.10       28.01     35.89 o
   6  13   6       99.28      157.35     45.92 o
   7  13   6      487.08      440.96     62.66 o
   8  13   6        2.37       20.81     49.15 o
  -9  14   6      258.05      242.04     79.24 o
  -8  14   6      959.01      934.28    113.10 o
  -7  14   6      216.55      245.80     75.82 o
  -6  14   6     9479.72     8844.35    521.97 o
  -5  14   6      776.35      737.72    101.43 o
  -4  14   6    12397.93    11866.16    686.96 o
  -3  14   6     1509.22     1560.29    101.63 o
  -2  14   6     6745.52     7009.42    334.55 o
  -1  14   6     1238.46     1279.49    108.32 o
   0  14   6     8844.66     8178.65    778.10 o
   1  14   6      960.75      760.10    146.56 o
   2  14   6    23239.43    21612.50   1046.49 o
   3  14   6      701.94      720.90     48.50 o
   4  14   6     9203.94     9006.60    368.71 o
   5  14   6      265.73      319.40     48.53 o
   6  14   6     5826.39     5546.68    281.93 o
   7  14   6      286.49      299.32     56.78 o
   8  14   6     1715.96     1898.96    186.32 o
  -9  15   6     1286.24     1379.52    141.28 o
  -8  15   6      142.39      176.22     75.11 o
  -7  15   6     3456.56     3298.11    233.67 o
  -6  15   6      113.82      197.07     70.69 o
  -5  15   6     5345.23     5158.57    331.11 o
  -4  15   6     3532.85     3234.07    232.44 o
  -3  15   6     1785.58     1787.23    122.97 o
  -2  15   6     2431.78     2718.52    149.04 o
  -1  15   6     2656.92     2938.17    318.01 o
   0  15   6     1133.00     1043.18     86.70 o
   1  15   6     2488.81     2165.98    198.46 o
   2  15   6       22.71        4.51     35.06 o
   3  15   6      198.79      246.65     43.87 o
   4  15   6      249.38      322.35     50.03 o
   5  15   6      283.30      353.30     60.27 o
   6  15   6        4.15       17.61     42.07 o
   7  15   6      267.32      358.57     58.14 o
   8  15   6       57.90       65.50     50.76 o
  -9  16   6      394.61      378.82     95.03 o
  -8  16   6      587.59      659.58    102.39 o
  -7  16   6     2061.63     2122.01    177.24 o
  -6  16   6      601.42      495.32     90.56 o
  -5  16   6     5549.32     5273.54    339.72 o
  -4  16   6     4312.27     3660.41    254.55 o
  -3  16   6     7049.68     6925.85    417.93 o
  -2  16   6     5059.93     5386.83    331.85 o
  -1  16   6     7439.66     7953.96    463.35 o
   0  16   6      481.18      502.34     64.59 o
   1  16   6     6185.05     4424.20    295.51 o
   2  16   6     1334.34     1231.18    115.73 o
   3  16   6    12871.73    11928.20    836.00 o
   4  16   6     2987.42     2580.64    193.20 o
   5  16   6     5554.86     5310.40    343.06 o
   6  16   6     1046.92     1201.26     91.43 o
   7  16   6      758.54      841.10     81.13 o
   8  16   6      204.82      225.35     59.06 o
  -9  17   6       41.57      138.94     82.61 o
  -8  17   6     2795.79     3070.20    862.61 o
  -7  17   6       84.97       66.66     74.12 o
  -6  17   6     4056.75     3665.17    258.95 o
  -5  17   6      580.02      616.26    133.85 o
  -4  17   6     5243.74     4909.20    428.25 o
  -3  17   6      886.90      852.97    102.51 o
  -2  17   6     1609.41     1703.39    140.43 o
  -1  17   6     1562.00     1647.29    137.21 o
   0  17   6      426.74      418.74     64.21 o
   1  17   6      207.31      117.34     48.96 o
   2  17   6      318.15      287.87     67.75 o
   3  17   6       85.82       99.09     38.44 o
   4  17   6      371.05      270.93     74.00 o
   5  17   6      991.98     1003.97    112.57 o
   6  17   6       20.13       50.99     61.68 o
   7  17   6      215.45      228.27     78.34 o
   8  17   6      197.03      256.81     85.76 o
  -8  18   6      484.55      443.18    146.56 o
  -7  18   6      996.61      816.43    118.14 o
  -6  18   6      912.50      981.78    127.72 o
  -5  18   6     2819.82     2558.60    207.03 o
  -4  18   6     1263.24     1332.97    207.84 o
  -3  18   6     6494.73     6251.24    381.46 o
  -2  18   6     5134.72     5585.84    343.04 o
  -1  18   6     6167.43     6776.60    403.36 o
   0  18   6     7052.60     7536.20    374.60 o
   1  18   6     7820.28     7090.09    721.33 o
   2  18   6     4534.57     3231.06    427.32 o
   3  18   6     3067.78     2124.75    305.68 o
   4  18   6     2702.85     2432.91    189.36 o
   5  18   6     3027.06     2806.62    208.62 o
   6  18   6     2595.74     2607.92    203.90 o
   7  18   6     2024.13     2164.21    183.76 o
  -8  19   6      426.19      433.11    105.60 o
  -7  19   6     1281.17     1156.34    140.87 o
  -6  19   6      132.15      227.64     86.93 o
  -5  19   6     2170.48     1998.41    181.06 o
  -4  19   6      309.85      235.58     82.05 o
  -3  19   6     5093.10     4877.71    336.84 o
  -2  19   6      959.31     1041.14    112.15 o
  -1  19   6     2474.24     2744.65    196.03 o
   0  19   6      658.63      741.82     79.88 o
   1  19   6      502.45      450.22     66.16 o
   2  19   6      267.58      217.42     47.23 o
   3  19   6       74.99       80.88     48.04 o
   4  19   6       63.26       84.72     55.37 o
   5  19   6        7.89       87.70     65.60 o
   6  19   6      179.00      252.27    114.14 o
   7  19   6        2.99       44.27     81.79 o
  -8  20   6     2059.56     2001.94    190.96 o
  -7  20   6      237.49      112.91     85.07 o
  -6  20   6     1240.31     1215.94    146.98 o
  -5  20   6      464.06      341.68     96.33 o
  -4  20   6     4059.63     3684.54    257.49 o
  -3  20   6      336.70      300.20     79.13 o
  -2  20   6    10540.75    10413.84    603.04 o
  -1  20   6     2805.58     3186.97    218.22 o
   0  20   6     8052.10     8760.88    588.42 o
   1  20   6     5282.04     4953.85    268.10 o
   2  20   6     5857.56     4722.73    262.65 o
   3  20   6      623.01      551.97     97.62 o
   4  20   6     4754.17     4067.08    638.00 o
   5  20   6      502.39      411.06     87.89 o
   6  20   6     3462.80     3419.53    251.99 o
   7  20   6     1278.68     1312.09    143.87 o
  -7  21   6      620.81      650.55    119.65 o
  -6  21   6     1586.37     1210.28    148.72 o
  -5  21   6      155.49      163.24     87.38 o
  -4  21   6     1980.28     1782.99    161.92 o
  -3  21   6       22.57      -80.47     59.05 o
  -2  21   6     2904.53     2699.87    198.09 o
  -1  21   6       69.03      103.48     64.13 o
   0  21   6     3820.21     4377.14    238.13 o
   1  21   6     1822.33     1780.54    125.88 o
   2  21   6       13.80       89.75     45.01 o
   3  21   6       12.41       15.94     56.77 o
   4  21   6       41.39        8.17     62.23 o
   5  21   6        3.08       -3.33     61.00 o
   6  21   6        5.53      -70.11     63.19 o
   7  21   6       35.60     -106.61     96.81 o
  -7  22   6     1583.04     1541.68    172.26 o
  -6  22   6       91.19      -42.68     84.41 o
  -5  22   6     1838.39     1553.02    161.86 o
  -4  22   6        8.46      -57.87     66.88 o
  -3  22   6     6599.85     5794.19    459.56 o
  -2  22   6      550.34      544.70    130.43 o
  -1  22   6    11332.37    11796.38   1039.54 o
   0  22   6      325.56      386.53     65.18 o
   1  22   6     6573.31     6898.23    350.56 o
   2  22   6      218.22      243.43     63.66 o
   3  22   6     3193.01     2494.60    175.24 o
   4  22   6      358.02      214.72     76.29 o
   5  22   6     2790.47     2034.14    395.26 o
   6  22   6       34.52       19.73     70.93 o
  -7  23   6     1517.47     1815.79    187.94 o
  -6  23   6      264.85      291.68    102.87 o
  -5  23   6      918.94      879.57    123.74 o
  -4  23   6      571.66      569.41    103.72 o
  -3  23   6     3682.78     3688.49    345.98 o
  -2  23   6      316.98      292.24     76.05 o
  -1  23   6      664.42      770.64    102.67 o
   0  23   6        8.01      -21.14     47.74 o
   1  23   6      345.39      370.30     69.04 o
   2  23   6       52.66       57.29     55.98 o
   3  23   6      111.33      179.05     82.52 o
   4  23   6        1.82      -73.59     65.24 o
   5  23   6        5.19       49.46     72.12 o
   6  23   6        2.85      -96.45     70.86 o
  -6  24   6     1395.93     1214.52    170.09 o
  -5  24   6        3.97      -23.01     80.58 o
  -4  24   6     2260.70     2427.60    195.49 o
  -3  24   6      292.08      366.40    162.46 o
  -2  24   6     8178.88     8052.33    805.55 o
  -1  24   6       13.20      -50.00     53.92 o
   0  24   6    10755.05    11741.32   1186.20 o
   1  24   6        4.39      -26.70     51.48 o
   2  24   6     3052.73     3413.20    217.06 o
   3  24   6       16.87      -33.82     59.77 o
   4  24   6     2458.22     2212.45    194.35 o
   5  24   6       67.59       41.24     77.05 o
   6  24   6     3216.26     2971.78    386.36 o
  -6  25   6      629.43      628.29    116.88 o
  -5  25   6      765.59      811.13    122.03 o
  -4  25   6      375.35      358.73     87.54 o
  -3  25   6      588.36      696.20    102.24 o
  -2  25   6     1264.50     1187.03    126.85 o
  -1  25   6      790.86      744.12    171.28 o
   0  25   6      420.40      448.11     75.04 o
   1  25   6      135.20       91.37     64.74 o
   2  25   6       20.12      -34.21     55.13 o
   3  25   6        4.29       -4.63     57.52 o
   4  25   6       57.86       41.97     74.01 o
   5  25   6       61.90        2.64     78.85 o
  -5  26   6      853.51     1099.06    176.37 o
  -4  26   6      154.49      338.92     91.85 o
  -3  26   6     4944.16     4722.47    309.49 o
  -2  26   6      384.89      429.90    107.06 o
  -1  26   6     5348.71     5331.11    337.64 o
   0  26   6      142.91      166.39     65.37 o
   1  26   6     4345.76     4607.52    313.67 o
   2  26   6      347.33      315.81     74.99 o
   3  26   6     2243.98     2544.58    350.83 o
   4  26   6      100.50       38.77    113.50 o
   5  26   6     2622.27     2836.51    784.56 o
  -5  27   6      385.65      328.54     97.79 o
  -4  27   6     1745.91     1778.08    167.75 o
  -3  27   6       17.17       20.62     69.85 o
  -2  27   6      916.22     1130.08    124.80 o
  -1  27   6      296.79      255.99     62.92 o
   0  27   6      236.00      242.61     66.74 o
   1  27   6      571.11      690.86    103.51 o
   2  27   6      149.20      304.24     76.84 o
   3  27   6        0.58      -20.17     61.72 o
   4  27   6      103.58      105.55     88.35 o
  -4  28   6     1320.57     1631.62    159.90 o
  -3  28   6      497.15      478.16     97.70 o
  -2  28   6     3067.24     3392.18    256.17 o
  -1  28   6     1319.17     1530.55    181.54 o
   0  28   6     3220.39     3635.98    256.61 o
   1  28   6     1160.98     1393.83    301.95 o
   2  28   6     1887.18     2298.19    195.67 o
   3  28   6      444.63      451.88     88.67 o
  -3  29   6      961.64      922.39    120.43 o
  -2  29   6       77.98       73.51     68.93 o
  -1  29   6      372.08      245.40     64.78 o
   0  29   6      136.47      204.81    104.04 o
   1  29   6       13.61       47.16     50.85 o
   2  29   6      455.01      465.06     89.65 o
  -2  30   6     1341.10     1496.31    216.91 o
  -1  30   6     1523.54     1622.78    123.70 o
   0  30   6     1218.95     1325.12    135.09 o
   1  30   6      819.15     1146.45    211.17 o
  -9   0   7     6932.75     7377.79    627.11 o
  -7   0   7    17713.93    19222.52   1064.84 o
  -5   0   7    11577.82    12419.69    700.88 o
  -3   0   7     5091.54     4489.16    545.48 o
  -1   0   7    29265.97    31452.76   1440.55 o
   1   0   7    24710.30    24084.50    968.42 o
   3   0   7     4106.48     3810.03    207.24 o
   5   0   7     3429.35     3175.14    200.73 o
   7   0   7     2520.72     2213.40    222.71 o
   9   0   7      123.42      174.22     96.97 o
 -10   1   7        8.51      -91.33     60.88 o
  -9   1   7        2.20      -29.44     62.00 o
  -8   1   7        3.45       -8.34     36.89 o
  -7   1   7      495.23      587.07     53.29 o
  -6   1   7     1891.86     1651.95     90.03 o
  -5   1   7       42.34       46.25     36.60 o
  -4   1   7     1313.84     1283.40     81.04 o
  -3   1   7      732.98      700.34     56.41 o
  -2   1   7     3298.08     3371.15    146.88 o
  -1   1   7    10221.22    10686.47    353.32 o
   0   1   7     8906.04     8629.97    248.04 o
   1   1   7     3253.59     3135.62     96.76 o
   2   1   7    11711.19    11219.80    366.84 o
   3   1   7     2626.55     2695.36    108.60 o
   4   1   7     3146.63     3059.00    135.77 o
   5   1   7     4428.63     4423.53    188.33 o
   6   1   7     3911.49     3669.03    229.07 o
   7   1   7     2255.21     2104.76    198.94 o
   8   1   7     3527.56     3467.83    227.60 o
   9   1   7     1621.58     1390.60    127.63 o
 -10   2   7     4255.63     4123.78    274.41 o
  -9   2   7      647.77      580.24     89.47 o
  -8   2   7    14312.96    14581.08    669.12 o
  -7   2   7      664.07      670.05     56.08 o
  -6   2   7    13330.29    12648.36    524.76 o
  -5   2   7      347.19      354.80     46.27 o
  -4   2   7    12780.75    11881.93    829.99 o
  -3   2   7     3068.99     2814.87    163.58 o
  -2   2   7    33385.29    35003.60   1345.82 o
  -1   2   7     2379.52     2302.13    104.40 o
   0   2   7    22239.05    23244.22    914.64 o
   1   2   7      353.56      385.50     28.07 o
   2   2   7    23623.23    23675.91    831.62 o
   3   2   7      419.18      429.60     34.69 o
   4   2   7     2107.10     1894.95     83.69 o
   5   2   7      465.25      446.56     45.65 o
   6   2   7     1296.63     1188.69    103.43 o
   7   2   7      267.51      205.71     66.84 o
   8   2   7     1193.98     1071.00    106.50 o
   9   2   7      199.68      278.29     73.56 o
 -10   3   7      268.76      370.65     84.19 o
  -9   3   7        9.99      -16.79     52.63 o
  -8   3   7      144.41      186.28     52.64 o
  -7   3   7      681.37      728.78     57.26 o
  -6   3   7       25.59       18.12     36.62 o
  -5   3   7     1169.91     1073.39     71.16 o
  -4   3   7      138.85      100.47     37.39 o
  -3   3   7     2540.68     2400.96    117.06 o
  -2   3   7     3262.69     3258.28    142.74 o
  -1   3   7     5343.45     5222.25    212.74 o
   0   3   7     2333.23     2254.42     83.55 o
   1   3   7    15231.03    15355.10    551.88 o
   2   3   7     3953.13     3948.76    138.58 o
   3   3   7     9751.40     9319.89    368.99 o
   4   3   7       52.62       54.67     26.43 o
   5   3   7     2584.76     2501.83    118.42 o
   6   3   7      890.06      725.81     80.42 o
   7   3   7     3401.69     3522.79    305.77 o
   8   3   7     2109.65     2214.52    248.94 o
   9   3   7     2968.39     3149.74    218.06 o
 -10   4   7     1086.18     1583.59    206.97 o
  -9   4   7     6109.18     6226.88    306.65 o
  -8   4   7     1822.05     1838.20    118.60 o
  -7   4   7    14051.85    14451.56    661.92 o
  -6   4   7     2009.17     2087.52    105.75 o
  -5   4   7    18926.94    18807.67    730.19 o
  -4   4   7     2485.63     2378.67    121.31 o
  -3   4   7    11567.94    11489.58    459.04 o
  -2   4   7     4614.49     4488.98    188.91 o
  -1   4   7    18249.32    18468.69    710.46 o
   0   4   7    11558.07    11487.22    374.29 o
   1   4   7    25445.96    26779.91    955.96 o
   2   4   7      108.96      129.18     23.03 o
   3   4   7     8860.97     8725.57    313.11 o
   4   4   7       51.78       66.92     27.10 o
   5   4   7     1623.63     1645.44     87.06 o
   6   4   7     1490.75     1526.24     86.27 o
   7   4   7      835.26      740.50     87.34 o
   8   4   7      356.58      373.32     71.34 o
   9   4   7      412.24      468.79     81.53 o
 -10   5   7      569.19      988.75    167.86 o
  -9   5   7        9.06      -60.59     55.21 o
  -8   5   7      373.03      396.77     60.79 o
  -7   5   7      173.30      221.84     51.87 o
  -6   5   7     1257.40     1291.10     95.00 o
  -5   5   7     1239.89     1373.31     81.29 o
  -4   5   7      287.94      229.35     43.27 o
  -3   5   7     3211.93     3238.74    146.84 o
  -2   5   7     6094.45     5875.69    306.19 o
  -1   5   7     1733.30     1562.80     77.52 o
   0   5   7    16037.46    16526.96    537.01 o
   1   5   7       19.65       48.42     20.04 o
   2   5   7    10082.88     9953.65    400.69 o
   3   5   7     1325.30     1345.69     64.93 o
   4   5   7     8388.26     8000.18    293.96 o
   5   5   7     2541.63     2567.69    122.23 o
   6   5   7     5400.92     5642.44    241.85 o
   7   5   7      288.53      294.83     64.33 o
   8   5   7     3718.95     4068.04    260.88 o
   9   5   7        7.72       34.49     63.96 o
 -10   6   7     1537.65     1615.86    212.85 o
  -9   6   7     3785.55     3793.80    281.13 o
  -8   6   7     4121.66     4098.95    260.64 o
  -7   6   7     6525.83     6478.06    313.84 o
  -6   6   7     8367.37     7939.73    377.59 o
  -5   6   7     1584.60     1617.49    114.04 o
  -4   6   7     8548.17     8654.47    422.26 o
  -3   6   7    14769.86    14149.69    554.24 o
  -2   6   7     7143.93     6430.92    263.31 o
  -1   6   7     8623.27     8479.10    306.75 o
   0   6   7     8877.00     9110.88    326.32 o
   1   6   7     5300.84     5735.63    193.15 o
   2   6   7     4046.31     3956.09    153.87 o
   3   6   7     2297.50     2416.76    101.04 o
   4   6   7     2889.31     2859.18    149.55 o
   5   6   7     1146.80     1061.24     67.09 o
   6   6   7     1416.89     1447.79     84.04 o
   7   6   7     1105.99     1021.95     84.90 o
   8   6   7       42.98      -24.14     53.42 o
   9   6   7      197.49      171.95     68.44 o
 -10   7   7      180.65      135.64     69.90 o
  -9   7   7        6.83      -40.39     60.41 o
  -8   7   7       53.45       76.85     56.18 o
  -7   7   7        8.16       46.15     55.94 o
  -6   7   7     2368.53     2332.57    135.62 o
  -5   7   7     5611.32     5481.64    270.29 o
  -4   7   7     1454.80     1447.85     85.14 o
  -3   7   7     1233.51     1261.56     69.89 o
  -2   7   7     1592.95     1465.42    100.82 o
  -1   7   7     5113.35     4936.25    185.68 o
   0   7   7      171.88      136.73     36.37 o
   1   7   7    10129.40     9996.42    357.14 o
   2   7   7     2389.11     2317.64     89.77 o
   3   7   7    18418.47    18113.72    642.03 o
   4   7   7     1007.86      876.07     72.25 o
   5   7   7     3672.96     3632.14    163.49 o
   6   7   7      185.49      189.37     38.54 o
   7   7   7     5900.37     6134.47    307.76 o
   8   7   7        2.02       -0.99     55.41 o
   9   7   7     1321.07     1386.52    129.86 o
 -10   8   7     2824.40     3020.78    214.47 o
  -9   8   7      750.37      898.35    104.92 o
  -8   8   7     4527.48     4560.04    286.85 o
  -7   8   7     2361.45     2536.74    270.24 o
  -6   8   7    11804.18    12098.38    687.22 o
  -5   8   7     2317.10     2489.83    184.57 o
  -4   8   7    14189.02    14012.29    635.30 o
  -3   8   7    11670.04    11403.50    525.30 o
  -2   8   7    18591.50    17654.71    686.08 o
  -1   8   7     1571.72     1563.53     96.08 o
   0   8   7    12947.39    13549.16    483.01 o
   1   8   7     4558.93     4492.55    211.99 o
   2   8   7     3713.61     3757.36    133.99 o
   3   8   7     5548.45     5507.13    231.56 o
   4   8   7     4057.13     4013.89    191.93 o
   5   8   7      269.82      289.51     40.51 o
   6   8   7     2299.68     2280.25    115.87 o
   7   8   7        9.65        9.41     43.20 o
   8   8   7      355.26      399.88     78.11 o
   9   8   7      225.77      334.32     76.40 o
  -9   9   7        5.16      -19.85     95.70 o
  -8   9   7      106.77      195.91     81.63 o
  -7   9   7      991.54      804.68    141.32 o
  -6   9   7       63.81       91.43     57.58 o
  -5   9   7     1166.38     1010.33     81.22 o
  -4   9   7     2558.08     2444.66    138.71 o
  -3   9   7      320.73      301.45     46.55 o
  -2   9   7     6586.93     5945.89    284.86 o
  -1   9   7      374.62      339.59     47.55 o
   0   9   7     2746.76     2747.19    146.74 o
   1   9   7     2496.15     2645.57    107.77 o
   2   9   7     1369.48     1371.16     61.99 o
   3   9   7     2062.72     1928.40    117.08 o
   4   9   7     9855.71     9944.11    402.80 o
   5   9   7     1731.34     1754.63     92.95 o
   6   9   7     4484.55     4559.27    235.69 o
   7   9   7       19.12      -57.74     38.49 o
   8   9   7     1005.79     1142.48    139.53 o
  -9  10   7     3007.39     3244.45    226.02 o
  -8  10   7      251.28      199.72     68.47 o
  -7  10   7     3760.56     3901.64    256.82 o
  -6  10   7     2634.29     2767.04    198.31 o
  -5  10   7    14191.35    13256.76    611.29 o
  -4  10   7     2607.60     2702.27    269.60 o
  -3  10   7    23376.23    23865.93   1063.19 o
  -2  10   7      188.90      231.92     49.53 o
  -1  10   7    12588.07    11422.32    623.72 o
   0  10   7     2456.22     2504.85    216.57 o
   1  10   7     5477.47     5370.94    201.27 o
   2  10   7     2165.88     2083.44     84.25 o
   3  10   7     4010.28     3883.05    151.99 o
   4  10   7     1249.42     1280.89     74.11 o
   5  10   7     3793.95     3902.48    174.85 o
   6  10   7       95.31      110.09     44.62 o
   7  10   7      852.84      923.18    107.40 o
   8  10   7        3.97      -49.00     45.72 o
  -9  11   7       50.93       42.18     68.13 o
  -8  11   7       13.12      -11.00     60.58 o
  -7  11   7       15.77      -15.40     56.01 o
  -6  11   7      872.07      682.14     93.36 o
  -5  11   7      101.13      164.27     69.78 o
  -4  11   7     2116.38     2296.70    241.46 o
  -3  11   7     1916.26     1762.33    165.82 o
  -2  11   7     1398.75     1466.38     95.12 o
  -1  11   7     3406.62     3212.12    253.09 o
   0  11   7     1325.14     1123.91     72.24 o
   1  11   7     3734.63     3685.64    166.40 o
   2  11   7     5310.73     5257.07    183.67 o
   3  11   7     4290.79     4283.29    167.65 o
   4  11   7     1218.57     1253.61    147.74 o
   5  11   7     3467.94     3721.29    167.16 o
   6  11   7     1106.71     1107.73     86.76 o
   7  11   7     2661.62     2828.93    163.05 o
   8  11   7     1381.37     1613.04    196.53 o
  -9  12   7        6.57       55.31     69.23 o
  -8  12   7     3704.88     3539.55    245.01 o
  -7  12   7       13.23       -7.74     60.57 o
  -6  12   7     6187.25     5960.35    371.93 o
  -5  12   7      143.14      153.85     64.05 o
  -4  12   7    16036.69    15916.98    724.72 o
  -3  12   7     1043.82     1085.09     80.42 o
  -2  12   7    17366.13    17716.67    794.75 o
  -1  12   7        1.24       19.04     46.17 o
   0  12   7     2891.20     2695.07    236.79 o
   1  12   7      595.87      567.13     73.95 o
   2  12   7     5803.99     6023.34    263.51 o
   3  12   7      435.26      464.87     40.85 o
   4  12   7     5839.78     5146.26    398.75 o
   5  12   7       54.45       59.67     39.77 o
   6  12   7     1937.39     2035.51    126.48 o
   7  12   7        9.10       16.48     44.52 o
   8  12   7      211.99      170.25     55.74 o
  -9  13   7       50.45      127.39     72.65 o
  -8  13   7       31.97       44.51     69.05 o
  -7  13   7      183.69      193.41     76.90 o
  -6  13   7      632.47      694.53    106.98 o
  -5  13   7     1822.45     1878.83    164.29 o
  -4  13   7     1050.48     1190.16     94.76 o
  -3  13   7     4431.23     4447.51    222.90 o
  -2  13   7      115.04      125.76     56.54 o
  -1  13   7     4249.67     4106.60    207.95 o
   0  13   7     2103.76     2017.06    229.08 o
   1  13   7     1361.88     1385.23     98.30 o
   2  13   7     9779.32     8188.53    350.11 o
   3  13   7     5806.89     5644.33    245.69 o
   4  13   7     3942.43     3931.96    173.41 o
   5  13   7     8408.06     8278.28    400.59 o
   6  13   7     1545.23     1756.82    115.03 o
   7  13   7     1243.66     1374.03    103.39 o
   8  13   7      509.81      503.02     78.55 o
  -9  14   7     2017.56     2001.21    175.36 o
  -8  14   7       83.74       97.12     71.20 o
  -7  14   7     6199.75     6047.16    380.42 o
  -6  14   7     1272.02     1149.05    130.39 o
  -5  14   7    15571.66    14910.13   1141.91 o
  -4  14   7      594.02      510.79     58.41 o
  -3  14   7    12148.74    11756.98    669.51 o
  -2  14   7      581.50      687.84     65.63 o
  -1  14   7    10881.92    10413.61    479.27 o
   0  14   7       39.51       50.44     36.85 o
   1  14   7     6173.30     5838.30    449.07 o
   2  14   7      543.02      462.30     64.26 o
   3  14   7     3893.49     3611.49    170.83 o
   4  14   7      844.91      804.09     71.82 o
   5  14   7     3510.18     3672.45    251.42 o
   6  14   7      241.79      251.10     64.69 o
   7  14   7      516.64      527.97     68.11 o
   8  14   7        7.23      -11.41     50.96 o
  -9  15   7      310.50      349.61     93.80 o
  -8  15   7       24.39       24.28     72.70 o
  -7  15   7      347.16      339.25     88.52 o
  -6  15   7      826.91      791.94    111.34 o
  -5  15   7      242.21      275.10     83.93 o
  -4  15   7     2558.85     2415.51    186.39 o
  -3  15   7      463.90      504.16    132.18 o
  -2  15   7     4954.60     4966.94    248.26 o
  -1  15   7      153.70      220.48     47.04 o
   0  15   7     6835.42     6233.46    439.73 o
   1  15   7       58.41       87.34     72.03 o
   2  15   7     6027.43     5295.46    350.93 o
   3  15   7     1758.13     1589.06     94.61 o
   4  15   7     5476.15     5769.81    288.14 o
   5  15   7     1318.79     1332.14    129.11 o
   6  15   7     3587.30     3392.79    243.42 o
   7  15   7       53.04      130.79     68.67 o
   8  15   7     2023.13     2310.64    192.21 o
  -8  16   7     3503.91     3935.93    400.59 o
  -7  16   7      951.06      867.71    119.89 o
  -6  16   7     4080.51     3913.89    277.71 o
  -5  16   7     2018.82     1991.62    174.16 o
  -4  16   7     8961.03     9122.79    540.03 o
  -3  16   7     2061.37     1910.38    131.78 o
  -2  16   7    14641.48    15247.88    787.99 o
  -1  16   7     1643.97     1534.45    211.42 o
   0  16   7     3915.02     3751.79    207.72 o
   1  16   7      592.10      619.47    147.66 o
   2  16   7     4666.69     4032.77    406.71 o
   3  16   7     2230.93     2064.16    135.56 o
   4  16   7     1693.14     1578.14    140.16 o
   5  16   7      135.12      128.04     60.61 o
   6  16   7      845.48      959.06    113.89 o
   7  16   7        9.75       15.16     64.03 o
  -8  17   7      154.91      351.06     97.95 o
  -7  17   7       37.37       45.46     90.13 o
  -6  17   7      186.10      241.65     91.39 o
  -5  17   7      967.65     1033.57    186.30 o
  -4  17   7       29.01       37.47     93.55 o
  -3  17   7     3843.45     3889.53    258.86 o
  -2  17   7     1591.00     1812.05    149.70 o
  -1  17   7     3981.09     4023.75    261.73 o
   0  17   7      297.30      227.95     62.80 o
   1  17   7     5230.96     4532.11    532.29 o
   2  17   7     1138.52      922.21    144.57 o
   3  17   7     3492.90     3277.41    283.59 o
   4  17   7       18.35       51.29     56.41 o
   5  17   7     3459.53     3778.34    264.42 o
   6  17   7       94.35       32.09     64.01 o
   7  17   7     2520.86     3086.06    233.06 o
  -8  18   7     1913.75     1767.67    326.51 o
  -7  18   7     1880.83     1739.46    176.10 o
  -6  18   7     5101.36     4538.35    611.53 o
  -5  18   7     3646.56     3485.45    252.54 o
  -4  18   7     3868.36     3638.54    251.26 o
  -3  18   7     4694.41     4812.77    308.49 o
  -2  18   7     1418.84     1426.03    149.11 o
  -1  18   7     6855.67     6985.06    433.57 o
   0  18   7     5584.93     5933.53    334.12 o
   1  18   7     1379.06     1264.15    156.60 o
   2  18   7     4018.55     3536.58    334.60 o
   3  18   7      571.37      564.47    108.62 o
   4  18   7     1219.95     1193.78    126.47 o
   5  18   7      927.91      999.71    116.13 o
   6  18   7      437.72      546.94    111.51 o
   7  18   7      650.57      716.61    109.99 o
  -8  19   7       37.70      -10.89     83.73 o
  -7  19   7      130.87       56.24     89.25 o
  -6  19   7      213.59      182.07     89.08 o
  -5  19   7        7.47       23.30     76.96 o
  -4  19   7      543.44      564.62    126.93 o
  -3  19   7      345.63      449.39     86.23 o
  -2  19   7     2694.44     2866.43    205.81 o
  -1  19   7      953.34      942.69    107.59 o
   0  19   7     2780.85     2899.11    175.29 o
   1  19   7      511.22      449.16     91.06 o
   2  19   7     3029.97     2640.43    210.77 o
   3  19   7       13.56      -27.14     54.94 o
   4  19   7     3664.44     3258.04    812.86 o
   5  19   7        1.34       53.65     61.06 o
   6  19   7     2443.48     2382.35    277.39 o
   7  19   7      363.65      460.27    102.77 o
  -7  20   7     3791.07     3503.91    273.37 o
  -6  20   7     1291.72     1177.21    147.19 o
  -5  20   7     3249.24     2637.45    212.61 o
  -4  20   7     1408.87     1204.94    134.59 o
  -3  20   7     6363.12     6700.86    410.44 o
  -2  20   7     1552.53     1512.76    139.80 o
  -1  20   7     4657.51     4924.42    392.80 o
   0  20   7     2900.68     3046.94    182.79 o
   1  20   7     3315.90     3375.04    192.83 o
   2  20   7      625.17      623.13    160.29 o
   3  20   7     2914.01     2239.30    480.49 o
   4  20   7      331.37      200.13     77.02 o
   5  20   7      670.24      579.76     99.84 o
   6  20   7      396.42      384.56     89.53 o
  -7  21   7       36.75       96.47     93.88 o
  -6  21   7       19.44      -63.72    150.06 o
  -5  21   7      765.71      744.31    117.50 o
  -4  21   7       31.76       74.73     73.14 o
  -3  21   7      240.16      107.22     72.59 o
  -2  21   7       39.92      -12.33     60.72 o
  -1  21   7     2448.69     2516.87    188.67 o
   0  21   7     1091.14     1349.44    113.05 o
   1  21   7     4697.09     4576.89    248.14 o
   2  21   7       20.62       48.47     45.70 o
   3  21   7     2307.05     1795.75    138.09 o
   4  21   7       97.30       37.69     97.44 o
   5  21   7      624.83      543.65    162.38 o
   6  21   7      123.27      200.78     79.19 o
  -7  22   7      325.36      170.42    139.25 o
  -6  22   7     3437.45     2777.57    416.96 o
  -5  22   7       21.61      -12.84     73.90 o
  -4  22   7     1377.83     1502.12    150.78 o
  -3  22   7      688.02      628.60    130.83 o
  -2  22   7     3596.96     3609.33    248.63 o
  -1  22   7      610.80      786.95    102.31 o
   0  22   7     7631.53     8205.04    413.27 o
   1  22   7      381.92      360.72     69.68 o
   2  22   7     3039.90     2502.54    250.81 o
   3  22   7      117.06       85.05     56.62 o
   4  22   7      718.98      642.20    102.83 o
   5  22   7        9.29       -4.38     66.51 o
   6  22   7      204.47      255.94     85.26 o
  -6  23   7       33.32       -6.29     84.64 o
  -5  23   7      143.72      234.95     90.80 o
  -4  23   7      160.42      109.35    149.03 o
  -3  23   7      476.72      517.33     96.55 o
  -2  23   7      444.85      352.53     83.09 o
  -1  23   7     2283.72     2268.13    205.62 o
   0  23   7     2619.40     3016.67    227.42 o
   1  23   7     1163.03     1360.97    140.19 o
   2  23   7     1929.23     1907.65    213.32 o
   3  23   7      382.36      309.66     72.79 o
   4  23   7     1659.67     1442.59    220.64 o
   5  23   7      593.93      548.88    213.17 o
  -6  24   7       66.08       61.90    129.71 o
  -5  24   7     2542.31     2434.47    207.47 o
  -4  24   7       29.31      140.55    140.84 o
  -3  24   7     2169.40     2235.52    183.63 o
  -2  24   7        4.50       31.21     63.05 o
  -1  24   7     5180.95     5097.52    319.48 o
   0  24   7      292.77      314.69     70.26 o
   1  24   7     4705.45     4943.44    421.03 o
   2  24   7       35.65      -46.52     55.10 o
   3  24   7      892.18      720.41     95.79 o
   4  24   7       28.85      -16.30     74.28 o
   5  24   7      408.24      380.71    101.21 o
  -5  25   7        6.63     -141.36     95.93 o
  -4  25   7      239.91      217.75     83.93 o
  -3  25   7      105.81      123.55     70.92 o
  -2  25   7      312.29      491.34    139.73 o
  -1  25   7      605.01      515.51     75.25 o
   0  25   7     1904.22     2136.16    290.49 o
   1  25   7     1038.84     1327.21    142.45 o
   2  25   7     3223.68     3150.47    273.03 o
   3  25   7      584.06      506.39    154.01 o
   4  25   7      769.19      629.55    114.86 o
  -5  26   7       21.60       -5.33     83.41 o
  -4  26   7     2168.48     2555.41    208.99 o
  -3  26   7      102.24      149.97     79.77 o
  -2  26   7     4224.09     4192.17    288.60 o
  -1  26   7      495.14      600.96    153.56 o
   0  26   7     4289.52     4895.01    555.15 o
   1  26   7       85.06      119.78     95.14 o
   2  26   7     1609.15     1764.38    143.30 o
   3  26   7       44.36        5.72     66.21 o
   4  26   7      415.29      441.37    106.36 o
  -4  27   7        5.76      -20.36     71.42 o
  -3  27   7       68.30      127.47     81.00 o
  -2  27   7      146.16       88.75     76.12 o
  -1  27   7      720.62      817.28     92.77 o
   0  27   7      261.58      311.57     70.84 o
   1  27   7     2307.84     2493.79    205.55 o
   2  27   7       11.64       31.53     74.92 o
   3  27   7     1194.82     1447.54    189.54 o
  -3  28   7      946.58     1069.90    189.17 o
  -2  28   7     1051.27     1401.87    141.89 o
  -1  28   7     2618.09     3087.03    189.98 o
   0  28   7      952.41     1065.68    126.41 o
   1  28   7     2412.33     2828.60    189.06 o
   2  28   7      242.31      287.27     96.92 o
  -2  29   7      286.28      153.22     79.86 o
  -1  29   7       41.34       61.51     60.80 o
   0  29   7      948.11      917.95    144.26 o
   1  29   7       28.47       23.11     69.89 o
  -8   0   8     2259.73     2462.99    178.32 o
  -6   0   8     1627.82     1771.56    143.71 o
  -4   0   8     1265.31     1193.63    216.35 o
  -2   0   8      722.06      727.43     74.74 o
   0   0   8      528.19      537.86     48.48 o
   2   0   8     1617.04     1465.72     86.35 o
   4   0   8     6655.53     6689.02    386.84 o
   6   0   8      765.88      786.87    119.38 o
   8   0   8     1318.50     1615.70    190.76 o
  -9   1   8     2722.18     2624.01    207.05 o
  -8   1   8     2829.74     3134.37    179.19 o
  -7   1   8     8631.13     8995.43    370.50 o
  -6   1   8     7907.87     7617.33    319.62 o
  -5   1   8    12183.47    11144.87    793.09 o
  -4   1   8     1190.93     1059.12     75.47 o
  -3   1   8     3419.53     3552.14    158.75 o
  -2   1   8     4411.73     4550.55    221.76 o
  -1   1   8    10119.49    10274.55    369.29 o
   0   1   8     6894.76     6825.82    230.47 o
   1   1   8    19633.73    19065.78    579.11 o
   2   1   8    16640.65    16090.76    570.62 o
   3   1   8     8785.18     8399.59    303.02 o
   4   1   8     4460.85     4322.35    167.10 o
   5   1   8     1385.18     1343.47     77.10 o
   6   1   8      163.08      219.15     57.10 o
   7   1   8     1195.02     1189.31    109.82 o
   8   1   8      656.66      669.79     89.85 o
  -9   2   8     1734.19     2125.97    181.08 o
  -8   2   8      274.25      354.41    107.96 o
  -7   2   8     1280.96     1357.46     86.07 o
  -6   2   8        9.52       26.46     56.01 o
  -5   2   8     4159.48     4018.68    306.86 o
  -4   2   8      466.03      419.59     71.75 o
  -3   2   8      393.52      364.42     44.72 o
  -2   2   8       32.29       44.44     29.60 o
  -1   2   8        6.17       39.42     22.02 o
   0   2   8       30.18       23.39     17.74 o
   1   2   8     1537.37     1453.36     61.49 o
   2   2   8       21.53       31.08     24.14 o
   3   2   8      183.79      193.07     29.94 o
   4   2   8      201.52      206.28     29.56 o
   5   2   8     1388.57     1381.81     78.88 o
   6   2   8      772.10      738.41     69.20 o
   7   2   8      451.01      476.16     72.68 o
   8   2   8       23.94      -44.91     52.42 o
  -9   3   8      468.62      536.19     86.71 o
  -8   3   8     5001.40     5051.98    261.28 o
  -7   3   8      322.84      327.48     50.46 o
  -6   3   8    11443.87    10741.93    436.78 o
  -5   3   8     4593.87     4604.24    209.16 o
  -4   3   8    17746.66    17581.68    794.90 o
  -3   3   8     1407.70     1458.74    124.29 o
  -2   3   8     9616.33     9081.86    371.06 o
  -1   3   8     3206.27     3254.27    228.81 o
   0   3   8    23710.08    23057.32    744.73 o
   1   3   8     5456.20     5108.02    190.32 o
   2   3   8    15103.45    14619.09    518.58 o
   3   3   8      879.11      891.78     58.05 o
   4   3   8     6083.43     6089.15    251.21 o
   5   3   8     1455.96     1511.68     77.45 o
   6   3   8     2560.20     2542.94    141.66 o
   7   3   8      650.11      609.38     82.94 o
   8   3   8     1677.24     1803.36    144.88 o
  -9   4   8      732.80      743.04     96.42 o
  -8   4   8      735.19      669.05     92.81 o
  -7   4   8     2012.68     1934.03    105.87 o
  -6   4   8     2563.50     2392.80    123.28 o
  -5   4   8     1508.75     1526.01    112.06 o
  -4   4   8     2644.94     2652.97    150.09 o
  -3   4   8      783.17      759.07     56.46 o
  -2   4   8      253.58      316.49     36.53 o
  -1   4   8     2528.85     2413.69    118.49 o
   0   4   8       57.00       83.53     21.14 o
   1   4   8        5.58       22.52     18.05 o
   2   4   8      393.87      386.89     32.72 o
   3   4   8     7755.60     7445.00    268.48 o
   4   4   8       40.10       77.13     28.35 o
   5   4   8      121.19      118.60     34.61 o
   6   4   8      430.46      479.22     55.02 o
   7   4   8       12.12       31.65     54.96 o
   8   4   8      945.90      797.46     95.73 o
  -9   5   8     2978.57     3087.96    226.28 o
  -8   5   8      649.53      637.00     90.71 o
  -7   5   8     9791.67    10394.77    598.83 o
  -6   5   8       15.63       85.67     52.34 o
  -5   5   8    14020.82    13719.24    549.88 o
  -4   5   8       90.25      132.26     39.81 o
  -3   5   8    16588.71    15561.64    740.28 o
  -2   5   8     1910.97     1662.86     94.50 o
  -1   5   8    22513.77    23815.57    771.51 o
   0   5   8       84.83       71.77     23.97 o
   1   5   8    23334.84    22464.97    729.40 o
   2   5   8      517.25      456.30     55.47 o
   3   5   8    21663.04    21533.21    835.32 o
   4   5   8      139.75       97.36     29.24 o
   5   5   8     6287.00     6223.47    263.02 o
   6   5   8        3.46      -17.50     35.16 o
   7   5   8     2036.55     2110.33    157.32 o
   8   5   8        1.73        4.09     88.94 o
  -9   6   8      157.92      145.26     68.34 o
  -8   6   8      648.24      833.88    101.56 o
  -7   6   8      738.31      721.17    105.15 o
  -6   6   8      107.28       87.19     52.59 o
  -5   6   8      770.30      705.32     86.29 o
  -4   6   8      224.11      275.89     48.96 o
  -3   6   8       78.22      105.62     63.62 o
  -2   6   8      267.37      300.06     34.28 o
  -1   6   8      204.39      203.79     25.95 o
   0   6   8        7.96       34.73     22.86 o
   1   6   8      609.07      596.30     41.40 o
   2   6   8       25.21       38.64     20.20 o
   3   6   8      558.69      513.79     40.97 o
   4   6   8     2552.52     2494.75    121.61 o
   5   6   8      676.46      677.96     55.28 o
   6   6   8     1538.72     1714.56     95.79 o
   7   6   8     1167.31     1347.02    119.64 o
   8   6   8       40.97       97.32     61.90 o
  -9   7   8       78.86      274.82    111.51 o
  -8   7   8     3984.41     4262.58    277.57 o
  -7   7   8      186.67      263.13     91.24 o
  -6   7   8    10683.86    10751.08    618.10 o
  -5   7   8      677.32      570.00     60.94 o
  -4   7   8    23723.91    23471.85   1043.90 o
  -3   7   8     2382.10     2382.72    135.62 o
  -2   7   8    14964.65    12616.56    576.80 o
  -1   7   8     1135.80     1140.90     57.34 o
   0   7   8    24907.58    26660.40    933.58 o
   1   7   8      141.28      128.92     24.61 o
   2   7   8    12219.52    12246.50    439.20 o
   3   7   8      239.18      226.04     31.42 o
   4   7   8    12114.07    12238.00    494.31 o
   5   7   8      565.97      591.09     52.91 o
   6   7   8     5649.93     5811.76    251.14 o
   7   7   8      214.03      300.15     63.69 o
   8   7   8     2854.90     2805.94    198.75 o
  -9   8   8     1223.03     1312.40    130.71 o
  -8   8   8       23.00       37.12     62.02 o
  -7   8   8     1546.32     1672.98    368.00 o
  -6   8   8     1634.53     1669.50    147.32 o
  -5   8   8      286.89      265.89     46.75 o
  -4   8   8     1403.96     1449.93     97.36 o
  -3   8   8      286.91      309.67     60.47 o
  -2   8   8      137.60      119.30     42.73 o
  -1   8   8       70.89       50.95     40.71 o
   0   8   8     3716.01     3682.10    188.34 o
   1   8   8       33.41       43.46     21.39 o
   2   8   8      483.54      491.22     36.79 o
   3   8   8     1416.48     1312.94     81.18 o
   4   8   8       12.47       -2.95     30.51 o
   5   8   8     1121.08     1248.85     76.84 o
   6   8   8     1009.14     1205.72     78.12 o
   7   8   8      627.17      756.53     99.25 o
   8   8   8      390.78      437.85     81.20 o
  -9   9   8     3502.88     3537.01    247.51 o
  -8   9   8     1360.98     1347.89    131.47 o
  -7   9   8     3638.85     3351.74    230.98 o
  -6   9   8     1224.41     1261.24    125.03 o
  -5   9   8     8146.69     7374.03    447.76 o
  -4   9   8     3510.53     3423.63    250.48 o
  -3   9   8    20646.33    19637.57    879.56 o
  -2   9   8     5719.53     4966.82    300.95 o
  -1   9   8    18824.20    17471.36   1007.43 o
   0   9   8     2274.98     2340.29    116.31 o
   1   9   8     5083.31     5152.49    220.02 o
   2   9   8     2408.77     2366.85     93.68 o
   3   9   8     7888.53     7664.13    281.31 o
   4   9   8     2031.36     2069.11    104.23 o
   5   9   8     6496.87     6924.93    289.80 o
   6   9   8      679.54      691.23     76.00 o
   7   9   8     2188.19     2518.60    152.18 o
   8   9   8      512.55      627.45     76.88 o
  -9  10   8       26.03      -44.91     68.60 o
  -8  10   8     1653.93     1775.96    156.90 o
  -7  10   8      635.93      626.24    118.35 o
  -6  10   8     1291.84     1245.36    143.46 o
  -5  10   8      208.10       54.55     60.50 o
  -4  10   8       35.87       52.23     87.32 o
  -3  10   8      576.55      480.16     56.41 o
  -2  10   8        5.98      -14.79     36.37 o
  -1  10   8      122.13       90.78     42.55 o
   0  10   8      365.58      335.37     48.92 o
   1  10   8       59.06       89.99     34.64 o
   2  10   8     1941.28     1863.39     88.68 o
   3  10   8       59.69       83.27     34.21 o
   4  10   8     1882.18     2070.54    209.68 o
   5  10   8      100.51      115.69     38.30 o
   6  10   8     1335.87     1431.00    101.89 o
   7  10   8      430.00      479.32     67.77 o
   8  10   8      393.25      468.88     70.61 o
  -9  11   8      901.88     1020.90    237.01 o
  -8  11   8     1589.68     1573.54    174.22 o
  -7  11   8      651.40      716.56    106.12 o
  -6  11   8     2937.84     2544.93    229.30 o
  -5  11   8     5581.59     5367.33    341.51 o
  -4  11   8    13577.48    13746.86    621.06 o
  -3  11   8     5796.46     5450.97    316.05 o
  -2  11   8    10331.25    10185.95    473.89 o
  -1  11   8     4888.25     4285.85    391.70 o
   0  11   8     8766.41     8754.04    363.06 o
   1  11   8     5725.57     5545.97    237.31 o
   2  11   8     3388.01     3272.39    136.60 o
   3  11   8     1085.22     1143.78     74.93 o
   4  11   8     6034.43     6007.26    295.37 o
   5  11   8     2897.27     3195.32    150.06 o
   6  11   8     3108.06     3312.46    212.14 o
   7  11   8     1934.83     2129.48    135.61 o
   8  11   8      857.22     1062.73     96.74 o
  -9  12   8     1382.40     1673.77    158.82 o
  -8  12   8        7.09       88.65     72.85 o
  -7  12   8      351.72      572.96    221.36 o
  -6  12   8        2.11       32.75     70.28 o
  -5  12   8     1172.17     1185.25    288.04 o
  -4  12   8      281.47      245.46     46.30 o
  -3  12   8      405.51      364.97     52.51 o
  -2  12   8       11.91       64.65     40.46 o
  -1  12   8       22.66      -19.62     39.68 o
   0  12   8      291.85      236.11     43.56 o
   1  12   8      261.44      295.84     43.98 o
   2  12   8        3.59       25.61     29.17 o
   3  12   8      248.01      320.57     45.45 o
   4  12   8       16.69       41.61     48.34 o
   5  12   8     2510.84     2604.41    218.18 o
   6  12   8      120.58      200.05     66.62 o
   7  12   8      957.75     1164.12    141.04 o
  -8  13   8     2378.02     2171.82    185.19 o
  -7  13   8      694.92      699.13    171.60 o
  -6  13   8     2993.87     2828.14    416.09 o
  -5  13   8     4539.69     4209.33    286.29 o
  -4  13   8     6904.17     7314.99    440.55 o
  -3  13   8    10710.13    11080.46    581.60 o
  -2  13   8    17120.51    16828.59    765.25 o
  -1  13   8     7613.24     7419.05    352.98 o
   0  13   8     3168.98     2983.98    237.66 o
   1  13   8     3063.21     2844.56    137.76 o
   2  13   8     3945.28     3950.16    184.27 o
   3  13   8     3309.28     3156.41    152.32 o
   4  13   8     5738.17     6160.65    304.03 o
   5  13   8     4063.61     4058.83    274.11 o
   6  13   8     2519.12     2733.60    204.23 o
   7  13   8     1823.06     2013.89    170.73 o
  -8  14   8     1249.82     1269.47    141.00 o
  -7  14   8       22.08       40.28     76.86 o
  -6  14   8     1574.35     1614.54    155.93 o
  -5  14   8      385.39      478.02     91.91 o
  -4  14   8      443.89      254.70     64.23 o
  -3  14   8       11.86       69.54     40.00 o
  -2  14   8      536.91      616.06     73.27 o
  -1  14   8        5.24        1.61     38.84 o
   0  14   8        2.14      -32.97     34.36 o
   1  14   8      339.61      285.92     55.12 o
   2  14   8      252.79      286.68     45.68 o
   3  14   8       65.11       64.97     54.58 o
   4  14   8      711.70      775.15     73.99 o
   5  14   8        7.41       15.57     73.84 o
   6  14   8      259.14      185.52     69.18 o
   7  14   8       33.09       53.95    107.78 o
  -8  15   8      281.91      240.74     95.23 o
  -7  15   8     2991.13     2771.54    222.76 o
  -6  15   8      529.89      503.14     96.71 o
  -5  15   8     7438.73     7607.90    463.46 o
  -4  15   8     1080.51     1224.68    128.24 o
  -3  15   8    13070.17    13278.37    610.03 o
  -2  15   8     6158.98     6109.52    296.24 o
  -1  15   8    13369.97    13444.14    618.62 o
   0  15   8     1354.62     1253.05    110.55 o
   1  15   8     8361.01     7999.84    856.32 o
   2  15   8      895.61      784.97     67.55 o
   3  15   8     5884.85     5455.86    245.13 o
   4  15   8     1526.40     1502.85    105.60 o
   5  15   8     5108.83     5053.52    330.02 o
   6  15   8      848.11      798.34    106.35 o
   7  15   8     1849.92     1823.60    171.52 o
  -8  16   8        3.36       82.47     86.62 o
  -7  16   8      702.42      807.63    126.13 o
  -6  16   8       70.38      145.83     84.01 o
  -5  16   8      374.08      520.67     98.09 o
  -4  16   8      923.46      966.58    114.27 o
  -3  16   8       20.03       69.73     42.50 o
  -2  16   8      830.43      861.84    107.47 o
  -1  16   8      927.38      841.35     76.61 o
   0  16   8     1352.17     1381.37    108.55 o
   1  16   8        3.45       12.93     45.70 o
   2  16   8        4.01       -4.89     37.02 o
   3  16   8      254.22      272.40     47.30 o
   4  16   8       55.70       -7.70     53.65 o
   5  16   8     2088.40     2153.18    312.04 o
   6  16   8      314.84      458.72     87.08 o
   7  16   8      243.24      243.87     83.87 o
  -8  17   8     2381.93     2246.02    200.94 o
  -7  17   8       16.76     -143.60    118.51 o
  -6  17   8     3929.84     4146.56    294.31 o
  -5  17   8      816.72      862.19    120.34 o
  -4  17   8     8255.25     8323.54    499.96 o
  -3  17   8       48.84      -11.07     43.79 o
  -2  17   8    10328.15    11314.05    523.77 o
  -1  17   8       14.54        2.72     59.57 o
   0  17   8    11681.48    10877.38    684.87 o
   1  17   8      321.82      245.34     68.29 o
   2  17   8     7792.65     4776.94    320.11 o
   3  17   8       15.14       -7.84     40.00 o
   4  17   8     4161.91     4247.08    457.81 o
   5  17   8        4.06      -14.22     56.09 o
   6  17   8     3431.99     3482.67    251.99 o
  -7  18   8      234.16      314.53    254.02 o
  -6  18   8      313.89      247.42    114.37 o
  -5  18   8      526.73      502.46     98.54 o
  -4  18   8      114.75      136.68     70.27 o
  -3  18   8       37.83      101.64     70.31 o
  -2  18   8      235.79      184.20     68.30 o
  -1  18   8       43.67       26.93     60.23 o
   0  18   8      209.64      229.85     61.82 o
   1  18   8      187.15      184.01     67.95 o
   2  18   8      660.67      453.13     80.14 o
   3  18   8      183.11       95.83     79.34 o
   4  18   8     1069.30     1198.39    178.67 o
   5  18   8       23.96      -46.74     56.48 o
   6  18   8      199.80      221.66     80.00 o
  -7  19   8     4436.29     4269.22    309.21 o
  -6  19   8       65.32        3.91     77.53 o
  -5  19   8     4088.64     4018.96    280.19 o
  -4  19   8      182.20      163.38     76.39 o
  -3  19   8     6246.40     6295.73    471.17 o
  -2  19   8       62.07      -29.97     64.27 o
  -1  19   8     6789.81     7552.10    453.44 o
   0  19   8      439.85      448.69     71.52 o
   1  19   8     6950.70     6489.94    720.01 o
   2  19   8       54.57       20.44     44.97 o
   3  19   8     5791.38     3535.97    261.21 o
   4  19   8       81.10       84.20     65.32 o
   5  19   8     1945.30     1599.29    153.41 o
   6  19   8       35.52       99.01     74.30 o
  -7  20   8      675.81      793.30    136.24 o
  -6  20   8      336.74      298.35     97.08 o
  -5  20   8       43.28       36.33    142.67 o
  -4  20   8      563.11      512.88     95.49 o
  -3  20   8       39.46       24.14     63.36 o
  -2  20   8       22.28       60.49    131.54 o
  -1  20   8      548.04      666.58     81.86 o
   0  20   8      582.04      626.95    112.33 o
   1  20   8       22.82       60.70     55.21 o
   2  20   8       43.79       97.60     47.50 o
   3  20   8      586.17      438.85    117.19 o
   4  20   8      192.23      126.63     73.23 o
   5  20   8      109.18      106.01    114.45 o
   6  20   8      534.44      520.10     99.54 o
  -6  21   8     4915.56     4443.05    374.12 o
  -5  21   8      813.11      855.69    126.21 o
  -4  21   8     3860.89     4038.16    277.85 o
  -3  21   8      332.44      367.13     86.06 o
  -2  21   8     2447.38     2623.40    200.71 o
  -1  21   8      269.01      373.93     69.59 o
   0  21   8     8205.00     9007.85    449.24 o
   1  21   8      845.93      789.48     90.73 o
   2  21   8     7470.01     6869.86    401.61 o
   3  21   8      782.04      698.56    163.64 o
   4  21   8     1859.28     1576.80    277.79 o
   5  21   8      117.58      106.34     78.58 o
  -6  22   8       84.71      -52.79     81.73 o
  -5  22   8       15.95      103.29     82.56 o
  -4  22   8       43.01      145.85     75.97 o
  -3  22   8       12.85      113.84     73.33 o
  -2  22   8      362.57      410.97     85.76 o
  -1  22   8       35.92       54.31     56.67 o
   0  22   8      266.46      240.57     66.87 o
   1  22   8        7.42      -17.27     56.14 o
   2  22   8       10.61      -34.75     51.74 o
   3  22   8      551.65      498.98     81.45 o
   4  22   8      264.31      199.88     93.63 o
   5  22   8      370.54      165.18    108.17 o
  -5  23   8     2461.16     2587.55    279.70 o
  -4  23   8     1632.95     1295.44    268.65 o
  -3  23   8     1776.95     1489.47    149.02 o
  -2  23   8     1544.28     1354.17    211.10 o
  -1  23   8     2507.63     2732.40    174.22 o
   0  23   8     1898.80     2398.15    159.77 o
   1  23   8     4797.34     4612.29    281.27 o
   2  23   8     1892.33     1847.69    294.21 o
   3  23   8     3617.68     3250.77    208.29 o
   4  23   8     1185.09     1012.58    135.55 o
  -5  24   8       97.38       50.04     86.09 o
  -4  24   8      157.42      271.99     90.19 o
  -3  24   8       87.68       37.25     72.58 o
  -2  24   8       20.10      -45.10     63.61 o
  -1  24   8       14.54      -48.34     54.32 o
   0  24   8        6.93       48.15     59.69 o
   1  24   8        7.08        2.45     59.76 o
   2  24   8      389.79      336.25    104.00 o
   3  24   8       33.73       12.30     62.78 o
   4  24   8      126.21       79.91     79.52 o
  -4  25   8      899.00      661.92    116.06 o
  -3  25   8     1333.33     1447.23    267.93 o
  -2  25   8      834.84      886.22    207.45 o
  -1  25   8     1349.70     1407.44    152.27 o
   0  25   8     2301.22     2653.08    196.19 o
   1  25   8     3939.77     4401.25    217.78 o
   2  25   8     1793.97     1960.69    192.22 o
   3  25   8     1364.88     1354.59    131.43 o
  -3  26   8      145.25       63.42    186.70 o
  -2  26   8        6.25       -5.35     68.77 o
  -1  26   8       75.18       80.80     60.99 o
   0  26   8       59.46       51.81     86.36 o
   1  26   8        6.59       -3.01     49.80 o
   2  26   8       50.53      107.49     66.40 o
  -2  27   8     2025.71     2043.77    176.57 o
  -1  27   8      367.86      373.68     78.45 o
   0  27   8     1984.97     2131.12    151.61 o
   1  27   8      895.05     1110.10    178.81 o
  -9   0   9      904.52      892.90    201.25 o
  -7   0   9     3205.46     3238.74    326.43 o
  -5   0   9    14105.55    12851.45   1747.40 o
  -3   0   9    19212.18    19678.29   1085.93 o
  -1   0   9     7256.80     6686.68    415.61 o
   1   0   9    24077.97    23426.77   1076.30 o
   3   0   9    15969.47    15128.31    837.58 o
   5   0   9     6990.94     6735.50    394.19 o
   7   0   9     2986.05     3253.81    307.43 o
  -9   1   9     1186.81     1067.91    211.26 o
  -8   1   9     2569.68     2579.30    166.57 o
  -7   1   9     1038.87     1103.70     83.01 o
  -6   1   9     6448.95     5985.60    442.27 o
  -5   1   9     5980.81     5625.16    392.76 o
  -4   1   9     6211.59     5955.37    253.79 o
  -3   1   9     3112.02     2945.90    136.03 o
  -2   1   9     1774.88     1837.79     92.90 o
  -1   1   9      106.42      116.86     36.97 o
   0   1   9     3580.01     3585.35    129.52 o
   1   1   9       32.92       65.16     26.87 o
   2   1   9     2499.11     2416.06    117.59 o
   3   1   9     4600.65     4435.85    188.14 o
   4   1   9       64.44       42.69     30.59 o
   5   1   9      138.39      177.35     38.18 o
   6   1   9       15.65       64.40     40.75 o
   7   1   9       83.90       41.69     54.63 o
   8   1   9      100.94       74.48     63.63 o
  -9   2   9        9.73       90.29    134.32 o
  -8   2   9     1171.12     1196.22    124.59 o
  -7   2   9      491.66      515.76     66.60 o
  -6   2   9     8045.76     7735.80    472.58 o
  -5   2   9      259.95      247.15     48.58 o
  -4   2   9     4811.56     4775.57    230.34 o
  -3   2   9     1172.29     1238.22     74.76 o
  -2   2   9    10386.34    10467.42    414.99 o
  -1   2   9     1010.53      996.27     60.43 o
   0   2   9     6432.74     5870.08    282.17 o
   1   2   9      358.05      396.76     37.17 o
   2   2   9    15597.21    15071.37    589.91 o
   3   2   9     1405.43     1432.67     77.71 o
   4   2   9    12149.42    11958.66    474.54 o
   5   2   9      204.22      264.99     42.45 o
   6   2   9     3537.46     3439.18    181.51 o
   7   2   9       68.50      101.18     56.65 o
   8   2   9      787.76      633.17     87.49 o
  -9   3   9     2463.59     2687.75    325.08 o
  -8   3   9      456.99      635.99     97.13 o
  -7   3   9     8613.99     9107.40    433.23 o
  -6   3   9     2171.68     2210.04    137.21 o
  -5   3   9     6920.21     6719.89    386.00 o
  -4   3   9     1044.23      974.10     69.15 o
  -3   3   9     4867.75     5030.00    214.22 o
  -2   3   9      385.82      436.98     42.81 o
  -1   3   9     1240.83     1171.94     67.34 o
   0   3   9       94.08      109.30     35.33 o
   1   3   9     4110.03     3789.29    147.42 o
   2   3   9       56.14       53.71     30.53 o
   3   3   9      504.77      478.26     44.73 o
   4   3   9       16.14       -4.90     30.06 o
   5   3   9      282.71      322.95     44.09 o
   6   3   9      225.99      192.49     49.54 o
   7   3   9       45.81      -54.49     48.22 o
   8   3   9      368.94      342.91     71.79 o
  -9   4   9      131.46        8.18     81.79 o
  -8   4   9       18.79      -63.91    127.73 o
  -7   4   9     2245.82     2296.46    141.55 o
  -6   4   9      425.19      486.00     63.97 o
  -5   4   9     2715.85     2489.96    147.06 o
  -4   4   9     5683.32     5289.65    264.80 o
  -3   4   9     5232.94     4928.30    221.51 o
  -2   4   9     1723.85     1734.39     88.21 o
  -1   4   9     3780.92     3906.86    151.45 o
   0   4   9     2692.33     2574.43    106.23 o
   1   4   9    10365.55    10011.48    407.52 o
   2   4   9     3043.46     3051.66    162.92 o
   3   4   9     7485.03     7394.14    300.95 o
   4   4   9     2090.63     2061.80    103.39 o
   5   4   9     3516.28     3777.11    152.38 o
   6   4   9     1503.63     1440.50     98.27 o
   7   4   9     1645.33     1446.02    125.65 o
   8   4   9      547.86      504.96    116.84 o
  -9   5   9       67.85       63.10     73.58 o
  -8   5   9     3974.07     4299.19    287.55 o
  -7   5   9      276.46      330.13     81.73 o
  -6   5   9     4429.27     4542.38    237.63 o
  -5   5   9      715.57      726.20     70.94 o
  -4   5   9    12032.66    11386.98    532.23 o
  -3   5   9     3343.68     3045.92    220.04 o
  -2   5   9     5885.92     5747.68    315.13 o
  -1   5   9        3.22       -5.87     23.46 o
   0   5   9     2406.41     2412.49    101.52 o
   1   5   9      742.39      753.05     43.98 o
   2   5   9     2494.21     2383.67    104.56 o
   3   5   9        1.92        7.03     27.69 o
   4   5   9     1279.77     1255.23     74.73 o
   5   5   9      233.00      198.53     41.47 o
   6   5   9       84.85      136.76     48.66 o
   7   5   9       50.61       89.26    131.46 o
   8   5   9       14.62      -19.12     60.96 o
  -9   6   9      147.89      196.22     87.83 o
  -8   6   9     1178.99     1120.03    143.70 o
  -7   6   9      488.55      502.58     93.99 o
  -6   6   9     1456.41     1550.16    108.17 o
  -5   6   9     2533.09     2509.72    147.62 o
  -4   6   9     4274.81     4057.66    210.60 o
  -3   6   9     5971.26     5042.15    370.00 o
  -2   6   9     7260.44     6809.52    322.35 o
  -1   6   9     5146.56     5253.77    267.49 o
   0   6   9     8008.77     7801.21    285.78 o
   1   6   9      572.44      631.73     41.28 o
   2   6   9     7705.42     7662.49    259.28 o
   3   6   9     6331.79     6309.92    257.90 o
   4   6   9     2750.19     2781.28    117.07 o
   5   6   9     5294.67     5531.57    238.81 o
   6   6   9     2982.99     3131.90    149.50 o
   7   6   9     1027.11     1116.90    112.01 o
  -9   7   9     2541.05     2572.29    202.47 o
  -8   7   9      404.37      348.94     85.91 o
  -7   7   9     5671.66     5851.60    376.32 o
  -6   7   9      108.62      100.09     58.54 o
  -5   7   9     6150.13     5929.42    295.28 o
  -4   7   9      364.15      359.84     53.90 o
  -3   7   9     4782.12     4164.21    329.98 o
  -2   7   9      102.02      103.38     42.92 o
  -1   7   9     5356.37     5356.87    240.07 o
   0   7   9     3374.06     3393.00    154.64 o
   1   7   9     6523.30     6549.52    250.00 o
   2   7   9      133.85      118.32     27.27 o
   3   7   9      258.57      221.95     51.88 o
   4   7   9     1016.20      975.59     59.84 o
   5   7   9      274.00      245.55     43.66 o
   6   7   9      272.25      308.41     71.84 o
   7   7   9       25.87        6.80     49.11 o
  -9   8   9      288.42      186.83     87.91 o
  -8   8   9      715.11      666.53    105.77 o
  -7   8   9     2147.89     2198.49    183.01 o
  -6   8   9      818.69      920.92    135.52 o
  -5   8   9      380.41      407.84     56.37 o
  -4   8   9     4682.26     4454.60    253.13 o
  -3   8   9      603.85      552.65     61.04 o
  -2   8   9     6527.36     6103.75    316.63 o
  -1   8   9     6490.77     6451.05    357.36 o
   0   8   9     7623.30     8016.97    332.87 o
   1   8   9     3169.84     3261.52    135.43 o
   2   8   9     5539.66     5648.48    242.43 o
   3   8   9     2964.32     2920.91    120.86 o
   4   8   9     3140.81     3165.46    146.76 o
   5   8   9     1720.54     1740.03     95.73 o
   6   8   9     3492.86     3959.74    180.80 o
   7   8   9      605.52      726.20     79.88 o
  -8   9   9     4712.34     4746.71    318.43 o
  -7   9   9      784.22      969.21    122.28 o
  -6   9   9     1802.35     1578.71    151.76 o
  -5   9   9      473.11      470.02     58.17 o
  -4   9   9     6946.11     6611.93    383.49 o
  -3   9   9      607.18      554.04     60.32 o
  -2   9   9     7524.47     6889.23    335.13 o
  -1   9   9      134.76      183.51     39.00 o
   0   9   9     1885.17     1894.53    115.57 o
   1   9   9     1072.49     1045.28     72.49 o
   2   9   9      167.21      183.96     34.06 o
   3   9   9      337.76      262.76     43.87 o
   4   9   9     1219.17     1201.98     74.82 o
   5   9   9        6.79       14.42     36.33 o
   6   9   9       33.81       -7.68     61.89 o
   7   9   9        6.34       19.68     53.10 o
  -8  10   9       82.49      149.12     79.92 o
  -7  10   9     1218.42     1178.41    134.43 o
  -6  10   9        9.68        3.20     66.38 o
  -5  10   9     1722.16     1764.11    138.57 o
  -4  10   9      191.02      211.71     46.61 o
  -3  10   9     9659.03     9038.40    425.30 o
  -2  10   9       38.61       39.98     56.56 o
  -1  10   9    15449.47    14462.11    586.73 o
   0  10   9     1677.98     1642.42     93.45 o
   1  10   9     8709.77     8323.00    312.60 o
   2  10   9      524.77      569.63     47.73 o
   3  10   9     4050.79     3874.44    176.01 o
   4  10   9       53.52       39.72     41.62 o
   5  10   9     4873.76     5210.53    266.62 o
   6  10   9       78.19      101.33     63.43 o
   7  10   9     4078.96     4599.13    245.17 o
  -8  11   9      972.18     1091.45    133.09 o
  -7  11   9     2164.61     2026.13    180.97 o
  -6  11   9     1413.22     1345.16    142.13 o
  -5  11   9     1971.02     2163.80    176.38 o
  -4  11   9      469.77      539.97     60.56 o
  -3  11   9     8891.69     8541.41    402.94 o
  -2  11   9     1345.45     1162.20     86.84 o
  -1  11   9     4230.53     3854.86    177.89 o
   0  11   9     1631.41     1849.14    101.76 o
   1  11   9     1866.04     1658.23     84.29 o
   2  11   9      261.29      316.41     40.02 o
   3  11   9       31.52       47.96     39.68 o
   4  11   9       12.79       17.55     40.58 o
   5  11   9      329.41      418.90     61.49 o
   6  11   9      319.93      444.85    103.88 o
   7  11   9        5.11     -139.66    116.44 o
  -8  12   9     1498.50     1475.82    153.09 o
  -7  12   9       54.21       18.56     70.08 o
  -6  12   9     1436.59     1652.09    158.54 o
  -5  12   9      233.93      173.99     75.60 o
  -4  12   9     2693.10     2525.10    146.64 o
  -3  12   9       84.01       52.57     47.50 o
  -2  12   9    16785.96    16001.88    730.42 o
  -1  12   9       53.31      -23.28     35.16 o
   0  12   9     9440.54     9532.64    396.64 o
   1  12   9      448.43      418.19     41.35 o
   2  12   9     3852.93     3850.44    160.30 o
   3  12   9        8.36      -46.77     37.22 o
   4  12   9     4594.59     5037.74    258.59 o
   5  12   9       13.91        9.25     99.99 o
   6  12   9     5030.09     5138.50    333.90 o
   7  12   9       61.24       25.50     68.10 o
  -8  13   9     1932.76     1783.74    173.44 o
  -7  13   9      863.40      745.99    117.30 o
  -6  13   9     1528.94     1466.29    226.60 o
  -5  13   9     1623.38     1525.32    148.71 o
  -4  13   9     1418.48     1207.52     89.65 o
  -3  13   9     3522.49     3698.00    195.99 o
  -2  13   9     1642.99     1714.53    112.35 o
  -1  13   9     4173.02     3798.10    204.25 o
   0  13   9     4396.37     4167.31    314.52 o
   1  13   9      251.84      244.13     36.38 o
   2  13   9      619.64      609.13     67.87 o
   3  13   9      403.67      455.87     52.76 o
   4  13   9        6.63       46.17     42.78 o
   5  13   9        4.68        1.90     57.35 o
   6  13   9      105.86      220.93     73.10 o
   7  13   9       12.73      -32.04    109.92 o
  -8  14   9      332.83      352.03    123.59 o
  -7  14   9      395.01      328.12    178.36 o
  -6  14   9      338.65      522.43     99.27 o
  -5  14   9     1556.16     1649.35    154.04 o
  -4  14   9      263.63      322.06     83.60 o
  -3  14   9     5184.34     5223.56    263.16 o
  -2  14   9     1144.69     1285.85    143.24 o
  -1  14   9     5254.59     4903.41    229.40 o
   0  14   9      653.71      653.78     73.32 o
   1  14   9     6648.41     6605.18    284.92 o
   2  14   9      137.52      215.92     46.24 o
   3  14   9     2389.80     2654.67    140.10 o
   4  14   9       57.17      145.40     48.93 o
   5  14   9     3205.89     3139.25    226.38 o
   6  14   9      302.83      416.06     85.54 o
  -7  15   9      611.53      794.32    186.54 o
  -6  15   9     3501.19     3621.68    262.55 o
  -5  15   9      233.45      308.95     80.67 o
  -4  15   9     3669.96     3991.52    271.29 o
  -3  15   9      584.71      672.00     69.25 o
  -2  15   9     3308.54     3552.29    189.31 o
  -1  15   9     1521.88     1389.31    104.60 o
   0  15   9     1325.58     1421.31     93.68 o
   1  15   9      223.17      201.05     56.81 o
   2  15   9      988.31      908.59    109.81 o
   3  15   9      300.37      287.46     49.64 o
   4  15   9      356.43      376.25    154.35 o
   5  15   9      158.93      243.77     71.76 o
   6  15   9      314.32      356.71    128.12 o
  -7  16   9      989.96     1001.82    137.15 o
  -6  16   9      825.83     1003.45    128.40 o
  -5  16   9      333.66      467.73    116.44 o
  -4  16   9     1326.16     1375.88    140.82 o
  -3  16   9     1554.45     1619.20    109.55 o
  -2  16   9     6699.53     6671.06    326.68 o
  -1  16   9     2741.16     2945.36    148.70 o
   0  16   9     3454.61     3267.07    246.78 o
   1  16   9     1305.73     1386.26    175.81 o
   2  16   9     2261.33     2093.08    197.03 o
   3  16   9     1240.07     1201.24    108.32 o
   4  16   9     3994.57     4003.60    275.55 o
   5  16   9     1236.43     1246.45    129.26 o
   6  16   9     2827.37     3237.37    241.72 o
  -7  17   9     2260.35     2551.02    217.29 o
  -6  17   9      547.94      651.93    111.60 o
  -5  17   9     3533.88     3810.27    270.40 o
  -4  17   9      129.42      236.93     83.98 o
  -3  17   9     3642.73     3792.09    259.77 o
  -2  17   9        9.49      -37.37     43.80 o
  -1  17   9     1912.96     2084.92    143.52 o
   0  17   9      943.20      813.03     86.76 o
   1  17   9      827.82      614.13     85.11 o
   2  17   9      324.28      319.25     80.26 o
   3  17   9      522.01      564.54     76.49 o
   4  17   9      283.66      458.15    112.39 o
   5  17   9      351.96      499.44     91.64 o
   6  17   9       25.16      115.48     73.02 o
  -6  18   9     1065.50     1096.81    342.64 o
  -5  18   9      974.62     1126.05    134.34 o
  -4  18   9     1005.74      981.43    140.52 o
  -3  18   9     3293.61     3622.14    412.27 o
  -2  18   9      850.72     1002.10    117.55 o
  -1  18   9     2533.38     2854.15    252.50 o
   0  18   9     4584.39     4472.63    244.88 o
   1  18   9     2563.55     2328.15    343.28 o
   2  18   9     3393.58     1672.72    161.72 o
   3  18   9     1851.88     1727.76    178.44 o
   4  18   9      798.36      859.38    113.43 o
   5  18   9     2073.85     2228.83    238.60 o
  -6  19   9     2378.64     2164.49    291.62 o
  -5  19   9       18.38       93.71     75.32 o
  -4  19   9     2823.65     3135.64    307.99 o
  -3  19   9      327.93      476.96     93.94 o
  -2  19   9     1689.79     1972.09    169.77 o
  -1  19   9       49.67       92.81     57.78 o
   0  19   9      563.20      594.38     82.14 o
   1  19   9      247.15      171.10     70.05 o
   2  19   9      854.89      802.81    116.28 o
   3  19   9       25.20       -7.57     48.18 o
   4  19   9      284.65      285.97    186.15 o
   5  19   9      194.21      250.80     83.90 o
  -6  20   9      117.88       47.47     88.80 o
  -5  20   9     1541.65     1656.67    163.84 o
  -4  20   9     1361.94     1422.34    196.56 o
  -3  20   9     1993.57     2066.67    254.98 o
  -2  20   9      744.71      863.70    205.62 o
  -1  20   9     3888.43     4384.03    246.20 o
   0  20   9      400.60      482.39     78.34 o
   1  20   9     2317.88     2205.59    231.55 o
   2  20   9     1245.31     1177.60     99.35 o
   3  20   9     3126.55     2404.63    558.72 o
   4  20   9      907.34      875.95    292.09 o
   5  20   9     1828.31     1779.22    177.56 o
  -5  21   9     3582.42     3815.65    275.56 o
  -4  21   9      344.88      523.88    134.40 o
  -3  21   9     1420.24     1768.85    163.56 o
  -2  21   9       26.46       15.33     64.53 o
  -1  21   9     1187.66     1465.04    123.50 o
   0  21   9        3.48       42.61     59.60 o
   1  21   9     1468.69     1465.49     94.08 o
   2  21   9        1.83        5.84     44.60 o
   3  21   9      315.83      302.39     70.09 o
   4  21   9      221.35      216.15     83.52 o
  -5  22   9       17.15      182.84    142.83 o
  -4  22   9     3571.49     3786.31    271.78 o
  -3  22   9       34.37      136.37    118.90 o
  -2  22   9     1632.99     1704.65    160.17 o
  -1  22   9       68.90       22.21     59.29 o
   0  22   9     2683.51     3128.33    194.37 o
   1  22   9        8.21        2.38     42.65 o
   2  22   9     4184.30     3790.84    231.50 o
   3  22   9      330.90      217.94     68.97 o
   4  22   9     3394.55     2981.62    430.87 o
  -4  23   9     2054.93     2102.10    187.41 o
  -3  23   9     1077.15     1238.62    143.63 o
  -2  23   9      742.36      827.65    116.48 o
  -1  23   9      164.20      177.41     67.32 o
   0  23   9      521.64      467.67     81.57 o
   1  23   9       30.50       29.91     51.42 o
   2  23   9     1152.69      985.75    147.51 o
   3  23   9       98.07      174.74     71.66 o
  -4  24   9        2.14       30.89     80.73 o
  -3  24   9     1147.02     1251.72    145.30 o
  -2  24   9      178.52      147.16     78.86 o
  -1  24   9     1557.31     1821.94    141.05 o
   0  24   9       16.23      -42.02     62.69 o
   1  24   9     2591.02     2549.03    150.94 o
   2  24   9        5.48        2.38     66.62 o
  -3  25   9      719.71      880.23    124.47 o
  -2  25   9      312.40      383.08     74.31 o
  -1  25   9      138.37      195.60     71.94 o
   0  25   9      526.10      551.88     85.89 o
   1  25   9      228.69      335.96     87.05 o
  -1  26   9       22.77      -13.95     61.75 o
  -8   0  10     1796.67     1936.96    207.76 o
  -6   0  10    15636.70    15072.16   1012.59 o
  -4   0  10    23065.55    24673.86   1357.24 o
  -2   0  10    15163.28    14141.18   1401.10 o
   0   0  10     8449.79     8276.73    394.12 o
   2   0  10     8627.27     8440.95    482.38 o
   4   0  10     7526.00     7229.51    420.61 o
   6   0  10     3657.30     3540.45    399.24 o
  -8   1  10        1.66       55.32     85.52 o
  -7   1  10      169.60      261.42     60.39 o
  -6   1  10      291.06      356.36     62.50 o
  -5   1  10      336.45      397.75     54.40 o
  -4   1  10        4.52       36.30     49.35 o
  -3   1  10      771.07      749.68     59.38 o
  -2   1  10      131.47      171.60     35.65 o
  -1   1  10      311.46      298.05     37.69 o
   0   1  10     1233.42     1162.80     55.89 o
   1   1  10     2483.82     2473.38    105.12 o
   2   1  10      328.98      408.28     51.42 o
   3   1  10     2705.17     2665.20    124.58 o
   4   1  10     1705.66     1645.91     90.34 o
   5   1  10     1733.33     1754.61     96.40 o
   6   1  10      879.89      933.53     81.57 o
   7   1  10      757.22      751.74     94.58 o
  -8   2  10       86.85     -125.43     97.68 o
  -7   2  10     4181.26     4515.25    346.78 o
  -6   2  10      760.70      976.35    166.55 o
  -5   2  10    10776.79    10513.24    731.06 o
  -4   2  10     1683.40     1565.80     98.91 o
  -3   2  10    14082.57    14471.23    569.88 o
  -2   2  10     1245.79     1254.39     72.75 o
  -1   2  10     9482.25     9603.09    443.40 o
   0   2  10       75.61       63.49     23.80 o
   1   2  10     3570.99     3595.36    142.99 o
   2   2  10      538.28      545.32     49.05 o
   3   2  10     8497.54     8217.97    333.32 o
   4   2  10      798.73      763.04     60.25 o
   5   2  10     3261.85     3105.26    144.77 o
   6   2  10        4.98        1.97     44.33 o
   7   2  10      360.15      298.45     73.28 o
  -8   3  10       85.28      -64.19     74.51 o
  -7   3  10        8.43      -30.37     47.11 o
  -6   3  10       70.38      102.01     61.21 o
  -5   3  10      121.36       90.33     49.92 o
  -4   3  10      657.87      711.98     71.75 o
  -3   3  10        3.39       32.08     76.65 o
  -2   3  10     1779.84     1787.93     91.01 o
  -1   3  10      767.59      764.52     72.99 o
   0   3  10     1792.86     1517.24    100.97 o
   1   3  10     1962.66     1793.51     83.42 o
   2   3  10     2093.42     2195.85    107.82 o
   3   3  10     1904.10     2029.59    134.06 o
   4   3  10     4515.49     4354.52    189.66 o
   5   3  10       94.38      104.42     39.97 o
   6   3  10     2284.56     2316.47    137.24 o
   7   3  10       25.12       -4.46     59.46 o
  -8   4  10     1961.88     2095.66    192.19 o
  -7   4  10     1758.11     1908.97    170.57 o
  -6   4  10     6224.83     6540.60    324.54 o
  -5   4  10     3007.82     2807.28    197.72 o
  -4   4  10     7167.66     7209.79    346.71 o
  -3   4  10     1585.10     1695.13    135.50 o
  -2   4  10    10267.35    10148.57    469.94 o
  -1   4  10     1327.39     1358.68     93.44 o
   0   4  10     3803.94     3770.41    149.22 o
   1   4  10     3315.72     3292.12    151.72 o
   2   4  10     3967.84     3958.66    172.44 o
   3   4  10     1309.02     1370.29     79.99 o
   4   4  10     1718.03     1829.48     97.26 o
   5   4  10      337.64      391.36     48.57 o
   6   4  10     1557.08     1634.11    109.91 o
   7   4  10      373.59      463.31     84.54 o
  -8   5  10       23.83       12.03     75.27 o
  -7   5  10       15.65      -13.11     70.38 o
  -6   5  10      502.70      461.64     65.04 o
  -5   5  10      172.70      197.85     50.99 o
  -4   5  10      512.10      553.19     65.43 o
  -3   5  10      133.69      114.77     44.96 o
  -2   5  10     1298.25     1375.08    116.06 o
  -1   5  10     4525.82     4595.84    227.61 o
   0   5  10      158.65      144.63     41.49 o
   1   5  10     1749.66     1741.47     83.28 o
   2   5  10      718.09      746.36     68.89 o
   3   5  10     1882.56     2010.22    102.71 o
   4   5  10       39.75       35.42     34.78 o
   5   5  10     2340.79     2180.13    133.23 o
   6   5  10      164.77      137.02     51.40 o
   7   5  10     1424.33     1555.19    134.66 o
  -8   6  10     2910.44     2898.24    229.54 o
  -7   6  10     2996.20     2945.07    230.89 o
  -6   6  10     2414.85     2299.83    143.30 o
  -5   6  10     5761.87     5445.76    274.30 o
  -4   6  10     4428.25     4146.47    412.69 o
  -3   6  10     6885.54     6445.64    313.26 o
  -2   6  10     4139.26     4141.25    212.31 o
  -1   6  10     9564.56    10404.81    485.26 o
   0   6  10     3956.43     3816.70    193.65 o
   1   6  10     4437.64     4568.81    284.69 o
   2   6  10     1933.51     2142.77    111.66 o
   3   6  10     1574.69     1636.59    108.89 o
   4   6  10     2624.84     2646.67    205.49 o
   5   6  10     2087.04     2086.68    125.43 o
   6   6  10       61.33       70.67     47.49 o
   7   6  10      924.17     1040.42    123.04 o
  -8   7  10        4.63      -92.42     72.98 o
  -7   7  10      344.55      331.03     87.42 o
  -6   7  10       13.15       -9.69     51.15 o
  -5   7  10       17.69       84.27     46.21 o
  -4   7  10     1861.69     1784.71    116.40 o
  -3   7  10     1301.46     1115.75     86.42 o
  -2   7  10      211.34      251.47    102.62 o
  -1   7  10     1245.16     1256.28     90.13 o
   0   7  10     2268.80     2300.30    132.86 o
   1   7  10      138.04      169.71     40.12 o
   2   7  10     4281.57     4418.47    196.61 o
   3   7  10       64.29      138.77     45.73 o
   4   7  10     1466.72     1443.62    100.55 o
   5   7  10      211.17      228.23     73.48 o
   6   7  10     1128.77     1173.03     93.19 o
   7   7  10      246.86      283.84     77.73 o
  -8   8  10     2153.46     2379.12    311.81 o
  -7   8  10     4686.01     4406.81    307.44 o
  -6   8  10      876.77      867.55    111.71 o
  -5   8  10     5564.98     5047.18    259.70 o
  -4   8  10     2384.01     2166.86    130.22 o
  -3   8  10     3804.86     3351.55    191.84 o
  -2   8  10     4539.60     4063.62    210.21 o
  -1   8  10     7224.46     7680.24    361.87 o
   0   8  10     2770.55     2603.20    145.64 o
   1   8  10     5926.10     5919.48    254.70 o
   2   8  10      752.71      667.09     60.37 o
   3   8  10     2533.01     2383.36    138.14 o
   4   8  10     2139.32     2402.58    140.81 o
   5   8  10      821.02      812.55     94.08 o
   6   8  10      150.63      165.99     67.53 o
  -8   9  10        0.48       58.52     80.74 o
  -7   9  10        0.30      130.09     80.20 o
  -6   9  10        3.79      -14.27     70.74 o
  -5   9  10      121.57      176.16     49.53 o
  -4   9  10        6.76        5.84     39.54 o
  -3   9  10       47.88       68.68     41.58 o
  -2   9  10     1281.78     1057.59     93.67 o
  -1   9  10     3853.17     3686.86    195.14 o
   0   9  10      565.69      613.27     65.60 o
   1   9  10     1505.05     1647.64     96.28 o
   2   9  10       55.31       82.06     36.83 o
   3   9  10     1893.79     1866.44    117.69 o
   4   9  10      120.53      160.23     59.66 o
   5   9  10     2475.88     2429.25    176.94 o
   6   9  10      590.01      623.77    131.78 o
  -8  10  10     5301.13     5635.34    376.36 o
  -7  10  10      322.21      176.27    135.28 o
  -6  10  10     5481.37     5751.69    565.43 o
  -5  10  10      652.67      626.61     68.37 o
  -4  10  10     4814.36     4427.03    227.53 o
  -3  10  10      223.49      201.74     49.54 o
  -2  10  10    10159.78     9119.25    701.28 o
  -1  10  10      563.99      663.75     69.45 o
   0  10  10    10491.04    10655.04    494.89 o
   1  10  10      566.64      552.85     59.24 o
   2  10  10     4819.64     4811.16    214.31 o
   3  10  10       10.15       85.09     45.59 o
   4  10  10      787.80      968.04    103.45 o
   5  10  10       24.12       12.77     56.86 o
   6  10  10     1114.64      872.55    157.85 o
  -7  11  10       36.08      126.73     81.84 o
  -6  11  10        0.09      -76.09     68.23 o
  -5  11  10        9.76       33.44     70.34 o
  -4  11  10       28.00       19.56     41.55 o
  -3  11  10      681.13      630.49     67.26 o
  -2  11  10      515.46      433.47     61.68 o
  -1  11  10      728.54      704.15     72.09 o
   0  11  10     2629.18     2540.91    148.24 o
   1  11  10     1611.44     1412.44     79.02 o
   2  11  10     1907.28     1830.28     92.68 o
   3  11  10      655.34      722.58     72.13 o
   4  11  10      588.04      663.37     72.84 o
   5  11  10      229.27      275.78     88.83 o
   6  11  10      689.14      816.12    152.13 o
  -7  12  10     4881.16     4997.03    335.46 o
  -6  12  10       27.42       19.16     76.06 o
  -5  12  10     2843.61     3336.25    241.06 o
  -4  12  10       52.87       46.64     79.60 o
  -3  12  10     7456.71     7330.31    354.72 o
  -2  12  10       44.94       41.44     42.27 o
  -1  12  10    14416.70    13803.79    595.54 o
   0  12  10      189.36      172.43     42.34 o
   1  12  10     5790.34     5906.36    233.73 o
   2  12  10       27.59       39.67     34.44 o
   3  12  10     2196.61     2196.47    136.16 o
   4  12  10       21.35      -33.27     66.67 o
   5  12  10      887.72     1123.94    117.78 o
   6  12  10        0.66       19.64     69.41 o
  -7  13  10      169.71      242.55    176.85 o
  -6  13  10      251.22      240.52     86.21 o
  -5  13  10        3.99       -3.80     66.93 o
  -4  13  10       51.96      -62.09     41.39 o
  -3  13  10      244.78      260.30     52.71 o
  -2  13  10     1341.90     1323.78    135.99 o
  -1  13  10      639.20      779.29    122.11 o
   0  13  10     2795.50     2728.26    139.03 o
   1  13  10     1089.88     1119.82     71.36 o
   2  13  10      858.70      996.97     67.02 o
   3  13  10      361.64      377.18     59.79 o
   4  13  10     1148.69     1364.59    102.46 o
   5  13  10      220.11      187.42     69.43 o
   6  13  10     1231.99     1481.10    144.98 o
  -7  14  10      240.95      242.44     91.53 o
  -6  14  10     5019.01     4782.59    317.53 o
  -5  14  10      106.91      181.86     81.02 o
  -4  14  10     2140.01     2222.83    236.30 o
  -3  14  10      131.52      244.21     52.86 o
  -2  14  10     3963.79     3475.44    189.14 o
  -1  14  10      773.85      724.42     66.94 o
   0  14  10     9696.73    10358.73    497.31 o
   1  14  10      409.58      442.89     49.00 o
   2  14  10     4153.21     4200.26    199.93 o
   3  14  10       11.01       62.30     47.87 o
   4  14  10      613.35      627.90     74.28 o
   5  14  10      125.46      105.44     86.24 o
  -6  15  10      108.95      187.86     80.75 o
  -5  15  10      175.77      257.53     85.23 o
  -4  15  10       34.42       33.12     66.81 o
  -3  15  10       54.39       69.22     47.37 o
  -2  15  10      596.96      596.47     70.60 o
  -1  15  10      255.91      307.90     57.38 o
   0  15  10      129.77      142.14     51.99 o
   1  15  10     3230.67     2887.77    351.55 o
   2  15  10      135.35       86.23     42.82 o
   3  15  10     1424.97     1683.99    134.02 o
   4  15  10      311.37      315.20     75.65 o
   5  15  10      619.73      620.47     97.81 o
  -6  16  10      562.89      483.51    168.18 o
  -5  16  10     3055.51     3083.29    231.80 o
  -4  16  10      613.61      770.47    112.19 o
  -3  16  10     3817.41     3896.90    207.16 o
  -2  16  10     3202.61     3416.98    189.86 o
  -1  16  10     5421.91     5146.94    232.78 o
   0  16  10     1171.29     1170.56     88.68 o
   1  16  10     2933.49     2677.64    360.66 o
   2  16  10      282.20      334.72     58.53 o
   3  16  10     1606.35     1542.66    149.69 o
   4  16  10      331.78      322.02    123.28 o
   5  16  10      418.03      496.60     93.13 o
  -6  17  10       84.18       23.64     80.04 o
  -5  17  10      246.05      347.55     87.97 o
  -4  17  10       14.96      -70.23     69.58 o
  -3  17  10      454.82      502.78     98.28 o
  -2  17  10      307.97      385.18     64.03 o
  -1  17  10        1.58      113.67     46.50 o
   0  17  10     1803.45     1687.53    249.99 o
   1  17  10       80.14       76.92     44.08 o
   2  17  10     1800.22     1752.88    255.74 o
   3  17  10      101.94      175.45     52.12 o
   4  17  10      729.08      767.03    135.75 o
  -5  18  10     1817.91     1894.68    176.01 o
  -4  18  10     2407.01     2619.53    209.83 o
  -3  18  10     2715.31     2662.92    209.28 o
  -2  18  10     3693.89     3840.04    208.61 o
  -1  18  10     1759.50     1893.53    142.19 o
   0  18  10     2287.05     2237.68    154.23 o
   1  18  10     1761.27     1542.36    282.08 o
   2  18  10     2075.43     1743.44    246.12 o
   3  18  10      318.02      179.79     63.27 o
   4  18  10      601.84      671.84    177.40 o
  -5  19  10       51.87       40.21     77.49 o
  -4  19  10      143.09       75.33     77.15 o
  -3  19  10      320.23      368.42     92.22 o
  -2  19  10      174.58      310.32     85.87 o
  -1  19  10      962.90     1138.48    136.64 o
   0  19  10        2.89       73.28     61.26 o
   1  19  10      762.38      723.88    145.65 o
   2  19  10      577.47      672.65     97.35 o
   3  19  10     1252.05     1108.81    142.05 o
   4  19  10       40.40      -48.14     70.41 o
  -5  20  10     1547.71     1873.79    179.00 o
  -4  20  10     3188.60     3240.04    357.43 o
  -3  20  10      843.56     1045.90    131.45 o
  -2  20  10     2910.08     3465.04    288.55 o
  -1  20  10      447.54      480.55     82.75 o
   0  20  10     1906.56     1972.93    145.48 o
   1  20  10     1479.40     1410.30    144.18 o
   2  20  10     1130.25     1027.36    154.05 o
   3  20  10      597.00      511.09     91.43 o
  -4  21  10      158.46      205.29     93.70 o
  -3  21  10        7.05        0.11     75.50 o
  -2  21  10       66.64      -20.20     57.85 o
  -1  21  10       34.86       76.08     69.83 o
   0  21  10      301.62      253.66     75.30 o
   1  21  10      313.57      152.92     76.91 o
   2  21  10     1296.99     1108.90    112.52 o
   3  21  10      334.16      118.37    137.11 o
  -3  22  10     4185.43     4453.65    307.18 o
  -2  22  10      229.44      358.98     77.93 o
  -1  22  10     2106.79     2341.68    165.13 o
   0  22  10       68.78      106.77     71.69 o
   1  22  10     1192.85     1217.71    100.43 o
   2  22  10      137.25      117.74     66.82 o
  -2  23  10      400.53      520.05     87.27 o
  -1  23  10      561.73      786.97    100.88 o
   0  23  10      503.12      466.73     88.00 o
   1  23  10      172.47      214.20     61.83 o
  -7   0  11     1959.93     2191.46    229.22 o
  -5   0  11     2500.85     2934.93    278.50 o
  -3   0  11      273.53      497.01     72.11 o
  -1   0  11     1634.99     1558.46    125.81 o
   1   0  11      181.18      132.50     49.66 o
   3   0  11      140.42      138.28     60.09 o
   5   0  11       82.09      105.67     63.90 o
  -7   1  11     1069.27     1115.36    109.03 o
  -6   1  11     1780.62     1883.55    143.78 o
  -5   1  11     1730.62     1895.45    123.30 o
  -4   1  11     5864.43     6104.32    298.11 o
  -3   1  11     5870.15     5664.66    276.68 o
  -2   1  11     6215.96     6206.98    255.35 o
  -1   1  11     2296.14     2317.44    129.07 o
   0   1  11     3261.28     3064.23    116.06 o
   1   1  11      965.62      939.68     63.82 o
   2   1  11     2707.23     2680.94    128.19 o
   3   1  11     1714.77     1653.29     90.84 o
   4   1  11     3240.88     3228.78    149.78 o
   5   1  11     2787.49     2648.72    130.83 o
   6   1  11     2500.75     2693.41    155.59 o
  -7   2  11      167.98      226.24     67.44 o
  -6   2  11      348.26      351.85     65.54 o
  -5   2  11      432.41      549.19     84.23 o
  -4   2  11     1723.74     1824.76    117.57 o
  -3   2  11      715.13      741.99     72.51 o
  -2   2  11     1022.91     1098.31     83.76 o
  -1   2  11      322.00      309.78     49.58 o
   0   2  11       18.73      -12.89     24.10 o
   1   2  11       46.05       23.67     28.76 o
   2   2  11       45.67       84.20     33.91 o
   3   2  11      265.52      259.25     42.92 o
   4   2  11      162.42      205.12     42.62 o
   5   2  11       23.55        1.92     38.82 o
   6   2  11      312.78      418.94     64.05 o
  -7   3  11     1250.81     1553.16    139.70 o
  -6   3  11      807.52      789.22     80.88 o
  -5   3  11     4590.61     4741.62    242.69 o
  -4   3  11     2881.27     3034.44    169.17 o
  -3   3  11    11075.20    11284.75    521.33 o
  -2   3  11     1118.20      973.42     80.49 o
  -1   3  11     7603.14     7204.18    342.66 o
   0   3  11      746.96      809.02     62.76 o
   1   3  11     5153.51     4924.49    188.93 o
   2   3  11     1286.78     1264.81     77.05 o
   3   3  11     4077.19     3962.33    176.29 o
   4   3  11      271.19      254.36     43.76 o
   5   3  11     3531.94     3517.10    211.82 o
   6   3  11      826.74      793.77     79.45 o
  -7   4  11      488.74      358.17    194.01 o
  -6   4  11     1247.60     1447.25    108.93 o
  -5   4  11      646.77      669.81     75.48 o
  -4   4  11      424.16      453.54     66.88 o
  -3   4  11      329.19      396.17     59.35 o
  -2   4  11        9.84       13.09     42.20 o
  -1   4  11      373.45      448.47     56.82 o
   0   4  11      383.44      362.39     48.15 o
   1   4  11       23.36       12.98     35.95 o
   2   4  11       26.76       12.26     46.23 o
   3   4  11      436.41      469.29     50.76 o
   4   4  11       17.62       27.05     37.92 o
   5   4  11       83.39      132.51     62.73 o
   6   4  11       62.42       90.34     55.54 o
  -7   5  11       60.76       -8.84     94.66 o
  -6   5  11     4011.35     4202.75    224.10 o
  -5   5  11       25.80      -12.30     46.96 o
  -4   5  11     7112.27     6818.19    332.19 o
  -3   5  11      168.78      176.57     80.40 o
  -2   5  11     9812.18    10464.29    487.41 o
  -1   5  11       86.98       70.10     43.31 o
   0   5  11     8488.98     8571.78    356.42 o
   1   5  11       24.58       21.52     39.54 o
   2   5  11     5423.09     5414.38    296.10 o
   3   5  11      163.28      137.63     68.71 o
   4   5  11     5198.06     4999.10    250.77 o
   5   5  11      252.13      233.84     55.15 o
   6   5  11     1713.57     2012.29    128.19 o
  -7   6  11      430.37      355.90     96.52 o
  -6   6  11      420.06      392.54     63.92 o
  -5   6  11     1217.16     1173.40    110.58 o
  -4   6  11      206.25      259.69     56.24 o
  -3   6  11      563.03      545.95     66.06 o
  -2   6  11     1037.97     1099.70     87.51 o
  -1   6  11      564.14      562.41     65.00 o
   0   6  11     1257.20     1350.51     84.86 o
   1   6  11       32.03       45.85     35.27 o
   2   6  11      113.68      142.67     48.19 o
   3   6  11      620.37      744.58     73.22 o
   4   6  11      297.72      334.33     58.90 o
   5   6  11       11.12        6.75     69.63 o
   6   6  11        9.73       34.52     64.28 o
  -7   7  11     4208.79     4510.41    309.49 o
  -6   7  11       80.35       36.89    121.05 o
  -5   7  11     5899.59     5419.46    275.94 o
  -4   7  11      161.99      108.48     49.06 o
  -3   7  11     6167.72     5822.83    288.46 o
  -2   7  11      320.86      351.75     70.15 o
  -1   7  11     6891.58     6884.32    329.92 o
   0   7  11      726.47      740.32     64.37 o
   1   7  11    12085.93    12058.96    491.40 o
   2   7  11      128.80       97.87     43.34 o
   3   7  11     4880.39     4898.96    247.53 o
   4   7  11      146.68      186.46     64.93 o
   5   7  11     2003.30     2023.86    258.08 o
   6   7  11       95.52      143.87    145.77 o
  -7   8  11      361.05      634.91    373.01 o
  -6   8  11     1411.81     1394.67    145.40 o
  -5   8  11       17.54        7.65     56.39 o
  -4   8  11      738.91      596.30     69.97 o
  -3   8  11      920.53      884.66     79.93 o
  -2   8  11       38.95       62.67     44.48 o
  -1   8  11     1248.30     1080.24     87.89 o
   0   8  11       72.41       30.80     34.85 o
   1   8  11      179.84      115.84     39.42 o
   2   8  11        0.23        4.57     38.27 o
   3   8  11      248.62      328.79     57.11 o
   4   8  11        3.33       88.77     50.48 o
   5   8  11      158.77      146.22     68.23 o
  -7   9  11      724.26      846.59    261.57 o
  -6   9  11     3182.59     3512.27    253.55 o
  -5   9  11      302.94      203.72     53.87 o
  -4   9  11     3667.62     3454.37    188.90 o
  -3   9  11      533.76      535.17     68.80 o
  -2   9  11     4060.02     4140.22    216.11 o
  -1   9  11     2722.29     2725.00    156.03 o
   0   9  11     8162.53     8530.60    404.76 o
   1   9  11     1047.39     1061.08     76.77 o
   2   9  11     5965.25     6192.47    269.06 o
   3   9  11      853.13      830.04     82.64 o
   4   9  11     3251.35     3477.83    244.49 o
   5   9  11      175.91      163.59    119.54 o
  -7  10  11     1769.64     1988.67    204.51 o
  -6  10  11      399.46      517.17    114.21 o
  -5  10  11     1415.51     1369.17    103.09 o
  -4  10  11       12.48       37.94     47.80 o
  -3  10  11      353.60      425.16     59.97 o
  -2  10  11        4.91        6.39     43.99 o
  -1  10  11      819.99      864.18     80.47 o
   0  10  11      624.70      840.71    102.65 o
   1  10  11       80.98       70.75     43.59 o
   2  10  11      193.69      248.19     49.59 o
   3  10  11      398.63      564.20     69.07 o
   4  10  11       93.45      145.02    110.24 o
   5  10  11      286.33      206.69     73.46 o
  -6  11  11     2519.19     2815.20    418.79 o
  -5  11  11     2459.72     3044.67    552.24 o
  -4  11  11     1798.80     1616.72    118.23 o
  -3  11  11     1111.30     1203.93    125.92 o
  -2  11  11      769.09      593.25    110.46 o
  -1  11  11     3771.16     3935.05    210.29 o
   0  11  11     3487.00     3346.96    185.36 o
   1  11  11     7361.49     7335.39    313.14 o
   2  11  11     3929.98     4220.18    196.39 o
   3  11  11     3230.07     3113.81    175.64 o
   4  11  11      201.90      144.50     66.29 o
   5  11  11      283.71      324.65     80.49 o
  -6  12  11      841.19      824.52    121.57 o
  -5  12  11        1.91      -12.04     70.60 o
  -4  12  11      888.64      889.35     83.16 o
  -3  12  11      419.97      487.24     63.98 o
  -2  12  11      229.15      302.23    108.33 o
  -1  12  11        5.85       -3.82     46.97 o
   0  12  11       36.52       46.28     47.47 o
   1  12  11       18.01       37.76     41.48 o
   2  12  11       13.69       31.33     41.39 o
   3  12  11       56.80       96.36     64.27 o
   4  12  11       19.95       34.09     65.26 o
   5  12  11        1.85      111.75    108.73 o
  -6  13  11     1656.66     1918.16    175.54 o
  -5  13  11     2447.54     2734.45    370.46 o
  -4  13  11      875.77      952.09     92.91 o
  -3  13  11     1941.10     1842.12    122.45 o
  -2  13  11     1701.76     1638.00    139.97 o
  -1  13  11     3741.23     3431.51    232.57 o
   0  13  11     4233.85     4209.12    224.30 o
   1  13  11     5158.52     4732.33    217.51 o
   2  13  11     3762.24     3847.32    184.49 o
   3  13  11     2891.63     3079.44    223.42 o
   4  13  11      404.77      365.24     84.06 o
  -6  14  11        3.92       83.99    108.17 o
  -5  14  11      879.73     1045.15    130.70 o
  -4  14  11      173.63      260.96     86.98 o
  -3  14  11       50.77       46.52     60.46 o
  -2  14  11       26.91       27.02     46.23 o
  -1  14  11      342.30      329.83     59.42 o
   0  14  11        1.25      117.63     52.34 o
   1  14  11       51.89       65.05     47.27 o
   2  14  11       47.00       88.86     57.73 o
   3  14  11       39.37       38.37     63.70 o
   4  14  11      113.10      130.53     74.09 o
  -5  15  11      211.93      336.86    174.22 o
  -4  15  11     3000.84     3555.61    318.56 o
  -3  15  11      604.54      612.92     72.37 o
  -2  15  11     2472.27     2435.48    148.68 o
  -1  15  11     1099.04     1132.52     96.41 o
   0  15  11     5312.41     4835.65    399.86 o
   1  15  11      668.06      528.94     65.26 o
   2  15  11     4403.71     4594.28    253.20 o
   3  15  11      581.90      641.92     98.77 o
   4  15  11     1543.69     1483.28    219.85 o
  -5  16  11       35.00      -60.12     76.25 o
  -4  16  11      644.90      724.97    179.47 o
  -3  16  11      146.13       88.31    102.46 o
  -2  16  11       72.94      102.54     53.09 o
  -1  16  11      259.81      314.01     64.43 o
   0  16  11        5.77       10.83     50.47 o
   1  16  11        9.09       23.14     52.11 o
   2  16  11       17.10       -6.16     51.83 o
   3  16  11       92.00      207.98     77.13 o
  -5  17  11     4123.58     4439.73    587.45 o
  -4  17  11       10.46       10.21     76.05 o
  -3  17  11     3899.07     4165.70    288.04 o
  -2  17  11        5.04       62.02     51.70 o
  -1  17  11     3223.92     3306.24    188.21 o
   0  17  11       61.90      120.88     74.25 o
   1  17  11     4600.04     2919.28    232.39 o
   2  17  11      228.14      210.32     65.63 o
   3  17  11     2146.93     1813.62    162.48 o
  -4  18  11       50.72       92.73     84.16 o
  -3  18  11      274.90      148.17     78.41 o
  -2  18  11      193.72      172.35     59.51 o
  -1  18  11       14.63       29.15     79.60 o
   0  18  11      325.47      372.58    109.29 o
   1  18  11        1.96       18.21     56.11 o
   2  18  11      416.38      406.15    152.35 o
   3  18  11       17.46       -1.27    110.80 o
  -3  19  11       79.91      168.37     90.08 o
  -2  19  11     4762.57     5773.96    460.81 o
  -1  19  11        7.54      -32.88     87.22 o
   0  19  11     3732.25     3647.34    285.56 o
   1  19  11       28.44       57.42     51.97 o
   2  19  11     2729.64     2577.09    445.51 o
  -3  20  11      292.18      367.84    100.06 o
  -2  20  11       84.97      156.06     74.49 o
  -1  20  11      124.39      119.64     72.34 o
   0  20  11        5.52       33.70     67.27 o
   1  20  11        2.53       41.37     53.71 o
  -1  21  11     1651.03     2031.21    156.29 o
   0  21  11      461.51      684.05    115.21 o
  -6   0  12      229.68      229.86    101.58 o
  -4   0  12     2574.83     2989.46    288.99 o
  -2   0  12     4869.68     5140.86    445.57 o
   0   0  12     2478.33     2653.53    149.64 o
   2   0  12     2582.12     2709.79    184.94 o
   4   0  12     2145.74     2141.12    159.25 o
  -6   1  12      695.61      816.79     98.02 o
  -5   1  12     1635.05     1726.86    141.31 o
  -4   1  12     1171.37     1146.87    111.41 o
  -3   1  12     2918.02     3227.00    213.98 o
  -2   1  12     3468.75     3532.01    185.33 o
  -1   1  12     2710.92     2699.07    132.99 o
   0   1  12      703.51      710.81     61.58 o
   1   1  12     1389.58     1293.05     92.83 o
   2   1  12      300.85      277.22     61.79 o
   3   1  12      219.07      238.37     43.73 o
   4   1  12      215.46      253.13     46.96 o
   5   1  12      361.96      425.37     76.93 o
  -6   2  12        4.65      -53.98    110.56 o
  -5   2  12     1201.63     1188.99    114.78 o
  -4   2  12      136.03      127.61    107.86 o
  -3   2  12     3355.28     3382.62    181.80 o
  -2   2  12      462.82      519.35     78.80 o
  -1   2  12     6544.30     6613.46    282.61 o
   0   2  12      668.12      582.43     55.49 o
   1   2  12     2337.82     2299.90    133.85 o
   2   2  12       33.96        1.77     42.50 o
   3   2  12     1759.32     1607.82    108.15 o
   4   2  12      125.37      101.64     42.18 o
   5   2  12     3122.63     3549.16    174.10 o
  -6   3  12     2414.89     2558.82    182.56 o
  -5   3  12      704.64      723.22     90.32 o
  -4   3  12     3723.13     3899.31    207.28 o
  -3   3  12      175.89      252.60     55.38 o
  -2   3  12     5382.68     5278.79    262.47 o
  -1   3  12     1437.31     1526.40     90.19 o
   0   3  12     2127.30     2141.55    111.79 o
   1   3  12     1164.97     1125.84     76.96 o
   2   3  12      609.48      664.51     69.22 o
   3   3  12       38.69       50.54     45.71 o
   4   3  12      351.78      249.18     54.55 o
   5   3  12       12.12       24.96     49.95 o
  -6   4  12      622.18      629.00     86.68 o
  -5   4  12      340.22      370.13     64.85 o
  -4   4  12     2537.48     2694.06    157.25 o
  -3   4  12      437.11      570.19     69.70 o
  -2   4  12     3007.58     2887.28    175.70 o
  -1   4  12     1173.69     1321.99     94.92 o
   0   4  12     2692.45     2717.59    133.77 o
   1   4  12     1913.50     1955.25    107.09 o
   2   4  12     2463.40     2667.16    151.80 o
   3   4  12      481.27      470.02     62.25 o
   4   4  12     2935.96     3055.90    170.36 o
   5   4  12       46.07       58.87     51.37 o
  -6   5  12        6.71      -23.57     54.69 o
  -5   5  12     2988.49     3137.17    179.75 o
  -4   5  12       84.22      135.31     53.29 o
  -3   5  12     5144.55     5277.91    264.66 o
  -2   5  12      262.82      189.62     54.04 o
  -1   5  12     2376.04     2442.42    153.37 o
   0   5  12      338.16      304.31     48.98 o
   1   5  12      817.26      788.87     66.44 o
   2   5  12       74.49       32.96     44.34 o
   3   5  12     1090.73     1132.10     91.07 o
   4   5  12      135.50      219.22     55.57 o
  -6   6  12      853.56      905.05     88.89 o
  -5   6  12      975.69     1099.54     94.29 o
  -4   6  12      240.49      254.56     60.27 o
  -3   6  12     2041.27     2131.36    133.20 o
  -2   6  12     1885.38     2003.97    127.31 o
  -1   6  12      852.04      917.61     81.66 o
   0   6  12     2096.69     2148.61    116.62 o
   1   6  12      748.47      815.13     67.18 o
   2   6  12     1199.52     1300.64    146.13 o
   3   6  12     2209.45     2080.43    130.61 o
   4   6  12     1362.41     1296.02     99.72 o
  -6   7  12     5487.43     5394.35    460.83 o
  -5   7  12      340.39      405.12     68.36 o
  -4   7  12     3617.51     3631.45    199.14 o
  -3   7  12      209.09      256.52     57.76 o
  -2   7  12     1407.94     1688.13    115.63 o
  -1   7  12       92.40      156.42     49.84 o
   0   7  12     2890.71     2934.02    144.81 o
   1   7  12       27.04       87.45     42.59 o
   2   7  12     2106.70     2022.27    127.71 o
   3   7  12      152.43      195.73     56.32 o
   4   7  12      185.52      181.32     56.17 o
  -6   8  12      343.47      257.23    124.87 o
  -5   8  12      890.59      878.58    107.05 o
  -4   8  12      736.15      673.12     75.85 o
  -3   8  12     1317.96     1261.55     99.03 o
  -2   8  12      715.64      669.65     89.90 o
  -1   8  12     1800.41     1808.63    119.43 o
   0   8  12      443.90      424.05     55.46 o
   1   8  12     2924.82     3049.14    151.37 o
   2   8  12      219.16      276.36     67.38 o
   3   8  12     2763.81     2982.03    168.48 o
   4   8  12     1022.99     1029.53     92.53 o
  -6   9  12      136.19      313.11     89.19 o
  -5   9  12     3090.21     2997.94    174.66 o
  -4   9  12     1381.32     1309.74    102.99 o
  -3   9  12     2154.54     2005.75    178.75 o
  -2   9  12      479.99      574.64     70.97 o
  -1   9  12     1649.81     1736.43    118.20 o
   0   9  12       38.85       52.47     41.68 o
   1   9  12     1419.41     1399.34     92.74 o
   2   9  12       80.69      135.90     51.25 o
   3   9  12     1658.78     1693.68    118.11 o
   4   9  12      275.89      245.45     78.35 o
  -5  10  12      322.69      356.95     95.40 o
  -4  10  12     1184.65     1194.02     98.62 o
  -3  10  12      239.29      361.00     62.02 o
  -2  10  12     1678.13     1774.63    126.88 o
  -1  10  12       16.36       29.31     49.82 o
   0  10  12     3203.81     3305.93    162.98 o
   1  10  12      224.46      258.34     51.46 o
   2  10  12     4054.51     4306.63    201.14 o
   3  10  12      426.39      362.89     65.77 o
   4  10  12     1458.00     1721.80    150.88 o
  -5  11  12     1564.64     1702.11    164.92 o
  -4  11  12     2033.58     2139.64    138.66 o
  -3  11  12      414.59      415.99     65.68 o
  -2  11  12      684.15      622.66     73.97 o
  -1  11  12      388.77      512.89    107.22 o
   0  11  12      870.57      933.15     76.35 o
   1  11  12     1286.70     1427.00     94.00 o
   2  11  12     1063.75     1064.48     84.96 o
   3  11  12      368.21      469.67     70.62 o
  -5  12  12     1820.77     1944.87    176.64 o
  -4  12  12       64.76      114.88     57.91 o
  -3  12  12      738.06      802.67     81.22 o
  -2  12  12        0.51       28.98     47.14 o
  -1  12  12     1707.64     1511.15    112.87 o
   0  12  12        0.10      -57.93     38.62 o
   1  12  12     2298.16     2336.70    130.01 o
   2  12  12       40.88       78.15     48.67 o
   3  12  12     3790.61     3989.40    410.68 o
  -4  13  12     1918.27     2282.57    194.00 o
  -3  13  12      967.25      885.21     86.39 o
  -2  13  12     1113.24     1103.65     96.69 o
  -1  13  12      500.89      519.68     73.35 o
   0  13  12      700.28      609.53     66.04 o
   1  13  12     1063.22     1100.82     88.20 o
   2  13  12     1538.10     1529.88    104.09 o
   3  13  12      519.36      601.23    102.44 o
  -4  14  12     1758.89     1858.75    174.32 o
  -3  14  12      543.31      400.25     67.90 o
  -2  14  12      977.87      958.26    141.77 o
  -1  14  12       27.81       91.70     53.26 o
   0  14  12     1105.66     1010.71     82.09 o
   1  14  12      173.26      217.08     55.33 o
   2  14  12     3620.84     3947.92    228.98 o
  -4  15  12      879.06     1016.37    135.42 o
  -3  15  12     1762.18     1819.36    213.42 o
  -2  15  12      447.88      425.46     70.52 o
  -1  15  12      972.45     1081.24     98.01 o
   0  15  12       12.85      -63.66     42.44 o
   1  15  12     1559.30     1309.54    104.42 o
   2  15  12      248.44      306.67     74.18 o
  -3  16  12      548.48      604.94    109.80 o
  -2  16  12      494.17      465.86     72.55 o
  -1  16  12     1634.88     1552.48    130.00 o
   0  16  12       93.18       91.34     46.27 o
   1  16  12     2128.42     1686.75    209.59 o
  -2  17  12     1190.10     1329.75    149.24 o
  -1  17  12        5.83       -0.54     55.11 o
   0  17  12     1720.41     1435.31    204.74 o
  -5   0  13     3460.50     3697.32    346.70 o
  -3   0  13     3583.67     3325.98    317.29 o
  -1   0  13     5406.06     5917.88    508.84 o
   1   0  13     5597.70     5910.09    509.00 o
   3   0  13      972.31     1018.79    155.31 o
  -5   1  13       10.80       85.63     69.71 o
  -4   1  13        2.63       36.17     63.50 o
  -3   1  13       28.46      -65.13     58.89 o
  -2   1  13       62.05       51.63     61.97 o
  -1   1  13      543.47      570.44     85.72 o
   0   1  13      284.36      307.90     69.88 o
   1   1  13       39.49       70.54     59.28 o
   2   1  13      495.41      555.32     86.15 o
   3   1  13       11.11      -66.47     44.31 o
  -5   2  13       33.07       -9.10     58.40 o
  -4   2  13     2882.02     2969.77    207.10 o
  -3   2  13      252.89      200.91     73.52 o
  -2   2  13     7224.22     7590.29    447.36 o
  -1   2  13      657.25      618.52    115.33 o
   0   2  13     5548.13     5717.09    349.13 o
   1   2  13       68.31       47.68     47.91 o
   2   2  13     1348.73     1407.98    103.20 o
   3   2  13       47.44       55.78     51.36 o
  -5   3  13       27.69       54.70     65.12 o
  -4   3  13       42.73      115.44     66.93 o
  -3   3  13        3.18       -6.93     61.58 o
  -2   3  13      333.95      309.00     75.58 o
  -1   3  13      399.73      434.75     59.12 o
   0   3  13       24.85       16.15     42.82 o
   1   3  13      896.58      916.29     88.34 o
   2   3  13        3.97       46.94     65.39 o
   3   3  13      448.39      504.24     95.17 o
  -5   4  13     1654.69     1658.61    140.56 o
  -4   4  13     1126.77     1261.50    122.91 o
  -3   4  13     3723.48     3968.32    256.33 o
  -2   4  13     1172.70     1217.73     95.42 o
  -1   4  13     5238.56     5232.62    233.68 o
   0   4  13     1361.70     1564.84     95.52 o
   1   4  13     3606.41     3747.99    199.03 o
   2   4  13      958.30     1180.29     95.56 o
   3   4  13     1024.01     1077.95     90.91 o
  -5   5  13       74.62       99.87     67.56 o
  -4   5  13       26.29       27.95     62.86 o
  -3   5  13       53.93       62.55     52.34 o
  -2   5  13       22.08       36.58     50.01 o
  -1   5  13       36.59       16.07     42.82 o
   0   5  13      783.66      832.38     71.67 o
   1   5  13      150.88      138.32     54.17 o
   2   5  13      483.75      429.06     66.57 o
   3   5  13        9.66       -4.50     49.90 o
  -4   6  13     2520.74     2595.54    257.89 o
  -3   6  13     2575.41     2620.37    188.96 o
  -2   6  13     1449.56     1578.04    111.70 o
  -1   6  13     2978.35     3162.41    155.26 o
   0   6  13     2210.93     2213.93    120.41 o
   1   6  13      668.26      761.68     70.03 o
   2   6  13     1882.76     1920.83    126.18 o
   3   6  13     1161.53     1340.53    104.98 o
  -4   7  13      102.19       83.07     57.68 o
  -3   7  13      200.54      232.74     61.01 o
  -2   7  13      485.00      503.34     70.50 o
  -1   7  13       17.39       23.31     49.28 o
   0   7  13       98.23       91.99     46.82 o
   1   7  13      438.65      555.53     62.46 o
   2   7  13      735.12      775.53     83.71 o
  -4   8  13     3542.76     3520.23    196.35 o
  -3   8  13     1732.65     1932.89    133.86 o
  -2   8  13     2149.17     2278.05    142.95 o
  -1   8  13      928.91     1030.44     73.12 o
   0   8  13     2068.70     2415.09    130.43 o
   1   8  13      363.43      425.61     58.44 o
   2   8  13     1749.94     1849.87    125.72 o
  -4   9  13       23.14      145.10     57.28 o
  -3   9  13      151.67       90.13     57.61 o
  -2   9  13      251.00      282.93    157.06 o
  -1   9  13       28.63       63.20     54.33 o
   0   9  13      396.17      368.60     57.96 o
   1   9  13      418.04      412.39     60.41 o
   2   9  13      209.63      333.25     77.54 o
  -3  10  13     3614.84     3739.11    207.63 o
  -2  10  13      102.68       35.16     53.17 o
  -1  10  13     1981.02     2011.55    146.49 o
   0  10  13      364.02      381.24     58.51 o
   1  10  13     2107.03     2144.22    124.57 o
  -3  11  13       41.49       46.67     56.34 o
  -2  11  13       52.96       47.34     55.31 o
  -1  11  13       48.06       62.52     87.40 o
   0  11  13      143.80      104.54     50.25 o
   1  11  13      214.93      210.04     51.37 o
  -2  12  13     3573.81     3376.47    193.22 o
  -1  12  13        2.72      -50.42     51.71 o
   0  12  13     1201.22     1145.24     89.13 o
  -1  13  13      190.98      211.04     64.18 o
  -2   0  14      420.30      281.84    111.12 o
   0   0  14      710.64      651.91    137.34 o
  -2   1  14     1079.24     1120.07    120.04 o
  -1   1  14     1808.03     1772.21    150.60 o
   0   1  14     2415.99     2362.96    180.55 o
  -2   2  14      235.70      302.24     74.63 o
  -1   2  14      288.21      209.12     71.50 o
   0   2  14        0.86       47.08     86.40 o
  -1   3  14      333.28      295.50     78.40 o
   0   3  14     2964.34     3105.81    218.06 o
  -1   4  14      632.49      781.04    105.21 o
 
